# Supplementary material for: A comprehensive view on r-protein binding and rRNA domain structuring during early eukaryotic ribosome formation
Source: Nucleic Acids Res. 2026 Jan 22;54(3):gkag036. doi: 10.1093/nar/gkag036 (PMC12825303; doi:10.1093/nar/gkag036)
Supplement: gkag036_Supplemental_Files [file gkag036_supplemental_files.zip]

Archive with 2 entries (2 files):
- supplementary_excel_sheet_1.xlsx
- SUPPLEMENTS_revised.pdf
