# Supplementary material for: A comprehensive view on r-protein binding and rRNA domain structuring during early eukaryotic ribosome formation
Source: Nucleic Acids Res. 2026 Jan 22;54(3):gkag036. doi: 10.1093/nar/gkag036 (PMC12825303; doi:10.1093/nar/gkag036)
Supplement: gkag036_Supplemental_Files [file gkag036_supplemental_files.zip › supplementary_excel_sheet_1.xlsx]

## Sheet: measurement_1
																	relative to the bait of 3 minutes				relative to bait of sample
	total protein		single lysine label		total protein		single lysine label		double lysine label		double lysine label		lysine content in protein				total protein		total protein		total protein		labelled lysine relative to protein
Protein	Abundance: F11: Sample, 15min	Abundance: F10: Sample, 3min	Abundance: F11: Sample, 15min	Abundance: F10: Sample, 3min	Abundances (Normalized): F11: Sample	Abundances (Normalized): F10: Sample, 3min	Abundances (Normalized): F11: Sample, 15min	Abundances (Normalized): F10: Sample, 3min	Abundance: F11: Sample, 15min	Abundance: F10: Sample, 3min	Abundances (Normalized): F11: Sample, 15min	Abundances (Normalized): F10: Sample, 3min	Abundance: F11: Sample, 15min	Abundance: F10: Sample, 3min	Abundances (Normalized): F11: Sample, 15min	Abundances (Normalized): F10: Sample, 3min	Abundance: F11: Sample, 15min	Abundance: F10: Sample, 3min	Abundances (Normalized): F11: Sample, 15min	Abundances (Normalized): F10: Sample, 3min	Abundance: F10: Sample, 3min	Abundances (Normalized): F10: Sample, 3min	LYStotal/counts 15min	LYStotal/counts 3 minutes
AFG2	5.70594e+06	3.18602e+06	0	0	5.70594e+06	3.51134e+06	0	0	0	0	0	0	0	0	0	0	0.00506525	0.00282828	0.00506525	0.00311707	0.00342283	0.00342283	0	0
ALB1	2.14688e+06	1.76227e+06	0	0	2.14688e+06	1.94221e+06	0	0	0	0	0	0	0	0	0	0	0.00190582	0.00156439	0.00190582	0.00172413	0.00189326	0.00189326	0	0
ARX1	9.12992e+06	6.80512e+06	0	0	9.12992e+06	7.49998e+06	0	0	0	0	0	0	0	0	0	0	0.00810476	0.00604101	0.00810476	0.00665784	0.00731094	0.00731094	0	0
BFR2	2.87706e+08	3.24671e+08	1.34646e+06	299913	2.87706e+08	3.57823e+08	1.34646e+06	330536	0	0	0	0	1.34646e+06	299913	1.34646e+06	330536	0.2554	0.288215	0.2554	0.317644	0.348804	0.348804	0.00467998	0.000923743
BMS1	9.66493e+08	1.02285e+09	2.00124e+07	0	9.66493e+08	1.12729e+09	2.00124e+07	0	0	0	0	0	2.00124e+07	0	2.00124e+07	0	0.857969	0.907997	0.857969	1.00071	1.09888	1.09888	0.0207062	0
BRX1	1.58097e+08	1.40427e+08	3.633e+06	150004	1.58097e+08	1.54765e+08	3.633e+06	165320	0	0	0	0	3.633e+06	150004	3.633e+06	165320	0.140345	0.124659	0.140345	0.137387	0.150864	0.150864	0.0229795	0.0010682
BUD20	421424	351868	0	0	421424	387797	0	0	0	0	0	0	0	0	0	0	0.000374105	0.000312358	0.000374105	0.000344253	0.000378022	0.000378022	0	0
CBF5	5.29219e+08	4.34409e+08	9.95666e+06	0	5.29219e+08	4.78765e+08	9.95666e+06	0	644127	0	644127	0	1.06008e+07	0	1.06008e+07	0	0.469795	0.385631	0.469795	0.425007	0.466698	0.466698	0.020031	0
CIC1	2.30106e+08	4.84475e+08	1.39906e+07	1.40204e+06	2.30106e+08	5.33944e+08	1.39906e+07	1.54519e+06	0	0	0	0	1.39906e+07	1.40204e+06	1.39906e+07	1.54519e+06	0.204269	0.430076	0.204269	0.473989	0.520485	0.520485	0.0608005	0.00289393
DBP10	5.76713e+06	4.87236e+06	0	0	5.76713e+06	5.36986e+06	0	0	0	0	0	0	0	0	0	0	0.00511957	0.00432526	0.00511957	0.00476691	0.00523452	0.00523452	0	0
DBP2	9.93678e+06	7.06714e+06	0	0	9.93678e+06	7.78875e+06	0	0	0	0	0	0	0	0	0	0	0.00882102	0.0062736	0.00882102	0.00691419	0.00759243	0.00759243	0	0
DBP3	3.06041e+07	2.81214e+07	0	0	3.06041e+07	3.09928e+07	0	0	0	0	0	0	0	0	0	0	0.0271677	0.0249638	0.0271677	0.0275128	0.0302116	0.0302116	0	0
DBP5	5.74288e+06	4.78173e+06	0	0	5.74288e+06	5.26998e+06	0	0	0	0	0	0	0	0	0	0	0.00509804	0.00424481	0.00509804	0.00467824	0.00513715	0.00513715	0	0
DBP6	3.3227e+07	3.74737e+07	0	0	3.3227e+07	4.13e+07	0	0	0	0	0	0	0	0	0	0	0.029496	0.0332659	0.029496	0.0366626	0.040259	0.040259	0	0
DBP7	3.00285e+07	4.35218e+07	217726	25779.5	3.00285e+07	4.79657e+07	217726	28411.8	0	0	0	0	217726	25779.5	217726	28411.8	0.0266567	0.038635	0.0266567	0.0425799	0.0467567	0.0467567	0.00725064	0.000592335
DBP8	1.39443e+08	1.17298e+08	1.04803e+06	0	1.39443e+08	1.29275e+08	1.04803e+06	0	252029	0	252029	0	1.30006e+06	0	1.30006e+06	0	0.123785	0.104127	0.123785	0.114759	0.126017	0.126017	0.00932326	0
DBP9	4.75191e+07	9.38546e+07	0	0	4.75191e+07	1.03438e+08	0	0	0	0	0	0	0	0	0	0	0.0421834	0.0833161	0.0421834	0.0918233	0.100831	0.100831	0	0
DHR2	1.22565e+08	1.00582e+08	1.89714e+06	0	1.22565e+08	1.10852e+08	1.89714e+06	0	0	0	0	0	1.89714e+06	0	1.89714e+06	0	0.108802	0.0892877	0.108802	0.0984046	0.108058	0.108058	0.0154787	0
EBP2	2.64588e+08	2.57587e+08	6.79734e+06	80640.5	2.64588e+08	2.83889e+08	6.79734e+06	88874.5	259054	0	259054	0	7.0564e+06	80640.5	7.0564e+06	88874.5	0.234879	0.228664	0.234879	0.252012	0.276733	0.276733	0.0266694	0.000313061
ECM16	2.78801e+08	2.96402e+08	3.50998e+06	0	2.78801e+08	3.26667e+08	3.50998e+06	0	0	0	0	0	3.50998e+06	0	3.50998e+06	0	0.247496	0.263121	0.247496	0.289987	0.318434	0.318434	0.0125896	0
EFG1	2.81885e+08	1.97618e+08	1.57157e+07	570980	2.81885e+08	2.17796e+08	1.57157e+07	629281	1.30803e+06	0	1.30803e+06	0	1.70237e+07	570980	1.70237e+07	629281	0.250233	0.175428	0.250233	0.193341	0.212307	0.212307	0.0603925	0.00288931
EMG1	2.83833e+08	3.57439e+08	4.37826e+06	0	2.83833e+08	3.93936e+08	4.37826e+06	0	0	0	0	0	4.37826e+06	0	4.37826e+06	0	0.251962	0.317304	0.251962	0.349703	0.384007	0.384007	0.0154255	0
ENP1	1.20491e+08	1.78636e+08	1.16325e+06	169144	1.20491e+08	1.96876e+08	1.16325e+06	186415	0	0	0	0	1.16325e+06	169144	1.16325e+06	186415	0.106962	0.158578	0.106962	0.17477	0.191914	0.191914	0.00965423	0.000946864
ENP2	3.23132e+08	3.55022e+08	6.38388e+06	0	3.23132e+08	3.91273e+08	6.38388e+06	0	0	0	0	0	6.38388e+06	0	6.38388e+06	0	0.286849	0.315158	0.286849	0.347339	0.381411	0.381411	0.0197562	0
ERB1	1.82443e+08	2.1992e+08	2.86672e+06	0	1.82443e+08	2.42376e+08	2.86672e+06	0	0	0	0	0	2.86672e+06	0	2.86672e+06	0	0.161957	0.195226	0.161957	0.215161	0.236267	0.236267	0.015713	0
ESF1	3.36696e+08	2.57825e+08	1.36611e+07	117396	3.36696e+08	2.84151e+08	1.36611e+07	129383	138297	0	138297	0	1.37994e+07	117396	1.37994e+07	129383	0.29889	0.228875	0.29889	0.252245	0.276989	0.276989	0.0409848	0.000455333
ESF2	1.73232e+08	1.27987e+08	3.96602e+06	0	1.73232e+08	1.41055e+08	3.96602e+06	0	0	0	0	0	3.96602e+06	0	3.96602e+06	0	0.15378	0.113616	0.15378	0.125217	0.1375	0.1375	0.0228943	0
FAF1	4.47652e+07	6.3942e+07	1.52729e+06	0	4.47652e+07	7.0471e+07	1.52729e+06	0	0	0	0	0	1.52729e+06	0	1.52729e+06	0	0.0397387	0.0567623	0.0397387	0.0625581	0.0686947	0.0686947	0.0341179	0
FCF1	1.34717e+08	1.27954e+08	2.15567e+06	0	1.34717e+08	1.41019e+08	2.15567e+06	0	0	0	0	0	2.15567e+06	0	2.15567e+06	0	0.11959	0.113587	0.11959	0.125185	0.137465	0.137465	0.0160015	0
FCF2	3.07021e+08	3.49766e+08	1.67649e+07	1.43532e+06	3.07021e+08	3.85479e+08	1.67649e+07	1.58187e+06	0	0	0	0	1.67649e+07	1.43532e+06	1.67649e+07	1.58187e+06	0.272547	0.310492	0.272547	0.342196	0.375763	0.375763	0.054605	0.00410365
FYV7	2.21282e+07	1.55137e+07	2.5761e+06	0	2.21282e+07	1.70978e+07	2.5761e+06	0	0	0	0	0	2.5761e+06	0	2.5761e+06	0	0.0196435	0.0137717	0.0196435	0.0151779	0.0166668	0.0166668	0.116417	0
GAR1	1.93156e+08	1.66519e+08	1.00615e+07	134620	1.93156e+08	1.83522e+08	1.00615e+07	148366	0	0	0	0	1.00615e+07	134620	1.00615e+07	148366	0.171468	0.147822	0.171468	0.162915	0.178897	0.178897	0.0520901	0.000808435
HAS1	7.27527e+08	6.25442e+08	2.32975e+07	514534	7.27527e+08	6.89305e+08	2.32975e+07	567071	0	0	0	0	2.32975e+07	514534	2.32975e+07	567071	0.645836	0.555214	0.645836	0.611906	0.671931	0.671931	0.0320228	0.000822671
HCA4	5.98462e+08	4.11825e+08	2.64186e+07	64538.5	5.98462e+08	4.53875e+08	2.64186e+07	71128.3	0	0	0	0	2.64186e+07	64538.5	2.64186e+07	71128.3	0.531263	0.365583	0.531263	0.402911	0.442435	0.442435	0.0441442	0.000156714
IMP3	5.55291e+08	4.71308e+08	1.30796e+07	257915	5.55291e+08	5.19432e+08	1.30796e+07	284250	992772	0	992772	0	1.40724e+07	257915	1.40724e+07	284250	0.49294	0.418387	0.49294	0.461108	0.50634	0.50634	0.0253424	0.000547231
IMP4	6.03355e+08	5.19131e+08	9.51845e+06	0	6.03355e+08	5.72138e+08	9.51845e+06	0	0	0	0	0	9.51845e+06	0	9.51845e+06	0	0.535607	0.46084	0.535607	0.507895	0.557717	0.557717	0.0157759	0
IPI3	3.26972e+06	2.5594e+06	0	0	3.26972e+06	2.82074e+06	0	0	0	0	0	0	0	0	0	0	0.00290258	0.00227202	0.00290258	0.00250401	0.00274964	0.00274964	0	0
JIP5	9.34431e+06	1.2514e+07	0	0	9.34431e+06	1.37918e+07	0	0	0	0	0	0	0	0	0	0	0.00829508	0.0111089	0.00829508	0.0122432	0.0134442	0.0134442	0	0
Kre33	7.9957e+08	9.6061e+08	1.53922e+07	222846	7.9957e+08	1.0587e+09	1.53922e+07	245600	0	0	0	0	1.53922e+07	222846	1.53922e+07	245600	0.709789	0.852748	0.709789	0.93982	1.03201	1.03201	0.0192506	0.000231983
KRI1	4.44755e+08	3.13568e+08	2.09246e+07	293383	4.44755e+08	3.45586e+08	2.09246e+07	323340	0	0	0	0	2.09246e+07	293383	2.09246e+07	323340	0.394815	0.278359	0.394815	0.306782	0.336875	0.336875	0.0470474	0.000935628
KRR1	4.90953e+08	4.3439e+08	1.60928e+07	387607	4.90953e+08	4.78745e+08	1.60928e+07	427185	1.20885e+06	0	1.20885e+06	0	1.73017e+07	387607	1.73017e+07	427185	0.435826	0.385614	0.435826	0.424988	0.466678	0.466678	0.035241	0.000892302
LCP5	139597461	1.53331e+08	5.76029e+06	122953	139597461	1.68987e+08	5.76029e+06	135507	0	0	0	0	5.76029e+06	122953	5.76029e+06	135507	0.123923	0.136114	0.123923	0.150012	0.164728	0.164728	0.0412636	0.000801878
MAK11	7.84128e+06	2.35802e+07	0	0	7.84128e+06	2.59879e+07	0	0	0	0	0	0	0	0	0	0	0.00696082	0.0209325	0.00696082	0.0230698	0.0253329	0.0253329	0	0
MAK16	2.14142e+07	3.68936e+07	204925	0	2.14142e+07	4.06607e+07	204925	0	0	0	0	0	204925	0	204925	0	0.0190097	0.032751	0.0190097	0.0360951	0.0396359	0.0396359	0.00956958	0
MAK21	2.11257e+08	2.12364e+08	4.34988e+06	0	2.11257e+08	2.34048e+08	4.34988e+06	0	0	0	0	0	4.34988e+06	0	4.34988e+06	0	0.187536	0.188519	0.187536	0.207768	0.228149	0.228149	0.0205905	0
MAK5	2.00774e+08	2.31127e+08	160003	0	2.00774e+08	2.54727e+08	160003	0	0	0	0	0	160003	0	160003	0	0.17823	0.205175	0.17823	0.226125	0.248306	0.248306	0.00079693	0
MPP10	1.16839e+09	1.02196e+09	4.78633e+07	926505	1.16839e+09	1.12631e+09	4.78633e+07	1.02111e+06	174394	0	174394	0	4.80377e+07	926505	4.80377e+07	1.02111e+06	1.0372	0.907209	1.0372	0.999842	1.09792	1.09792	0.0411143	0.000906596
MRD1	4.02244e+08	2.97903e+08	1.29697e+07	47963.6	4.02244e+08	3.28321e+08	1.29697e+07	52861	405489	0	405489	0	1.33752e+07	47963.6	1.33752e+07	52861	0.357078	0.264453	0.357078	0.291456	0.320046	0.320046	0.0332513	0.000161004
MRT4	2.1367e+08	2.27654e+08	1.65113e+06	135423	2.1367e+08	2.50899e+08	1.65113e+06	149251	0	0	0	0	1.65113e+06	135423	1.65113e+06	149251	0.189678	0.202092	0.189678	0.222727	0.244575	0.244575	0.00772747	0.000594863
NAN1	1.36689e+09	1.17321e+09	1.97368e+07	0	1.36689e+09	1.29301e+09	1.97368e+07	0	784868	0	784868	0	2.05217e+07	0	2.05217e+07	0	1.2134	1.04148	1.2134	1.14782	1.26042	1.26042	0.0150135	0
NHP2	2.14256e+08	1.79425e+08	6.31476e+06	147769	2.14256e+08	1.97745e+08	6.31476e+06	162857	0	0	0	0	6.31476e+06	147769	6.31476e+06	162857	0.190198	0.159278	0.190198	0.175541	0.192761	0.192761	0.029473	0.00082357
NIP7	9.61955e+06	1.68185e+07	0	0	9.61955e+06	1.85358e+07	0	0	0	0	0	0	0	0	0	0	0.00853941	0.01493	0.00853941	0.0164545	0.0180686	0.0180686	0	0
NMD3	705854	802745	0	0	705854	884711	0	0	0	0	0	0	0	0	0	0	0.000626597	0.000712608	0.000626597	0.000785371	0.000862412	0.000862412	0	0
NOB1	1.20809e+07	1.07804e+07	0	0	1.20809e+07	1.18811e+07	0	0	0	0	0	0	0	0	0	0	0.0107244	0.00956989	0.0107244	0.010547	0.0115817	0.0115817	0	0
NOC2	2.1256e+08	2.16988e+08	3.64721e+06	0	2.1256e+08	2.39144e+08	3.64721e+06	0	0	0	0	0	3.64721e+06	0	3.64721e+06	0	0.188692	0.192623	0.188692	0.212291	0.233116	0.233116	0.0171585	0
NOC3	1.82765e+06	2.11374e+06	0	0	1.82765e+06	2.32957e+06	0	0	0	0	0	0	0	0	0	0	0.00162243	0.00187639	0.00162243	0.00206799	0.00227085	0.00227085	0	0
NOC4	1.24645e+08	1.64773e+08	6.40914e+06	1.21887e+06	1.24645e+08	1.81597e+08	6.40914e+06	1.34332e+06	0	0	0	0	6.40914e+06	1.21887e+06	6.40914e+06	1.34332e+06	0.110649	0.146271	0.110649	0.161206	0.17702	0.17702	0.0514191	0.00739728
NOG1	3.70356e+07	4.85846e+07	211057	0	3.70356e+07	5.35454e+07	211057	0	0	0	0	0	211057	0	211057	0	0.0328771	0.0431292	0.0328771	0.0475331	0.0521958	0.0521958	0.00569874	0
NOG2	3.93204e+06	2.9889e+06	0	0	3.93204e+06	3.29409e+06	0	0	0	0	0	0	0	0	0	0	0.00349053	0.00265329	0.00349053	0.00292421	0.00321106	0.00321106	0	0
NOP1	2.59736e+09	2.13434e+09	4.93521e+07	2.72698e+06	2.59736e+09	2.35228e+09	4.93521e+07	3.00542e+06	2.05285e+06	150251	2.05285e+06	165593	5.1405e+07	2.87723e+06	5.1405e+07	3.17102e+06	2.30572	1.89469	2.30572	2.08815	2.29299	2.29299	0.0197912	0.00134806
NOP10	5.70026e+07	4.50657e+07	1.34963e+06	0	5.70026e+07	4.96673e+07	1.34963e+06	0	0	0	0	0	1.34963e+06	0	1.34963e+06	0	0.050602	0.0400055	0.050602	0.0440903	0.0484154	0.0484154	0.0236767	0
NOP12	4.56614e+08	3.55338e+08	2.06655e+07	3.26811e+06	4.56614e+08	3.9162e+08	2.06655e+07	3.6018e+06	1.66703e+06	0	1.66703e+06	0	2.23325e+07	3.26811e+06	2.23325e+07	3.6018e+06	0.405343	0.315438	0.405343	0.347647	0.38175	0.38175	0.0489089	0.00919718
NOP13	1.30089e+08	1.37355e+08	2.3844e+06	0	1.30089e+08	1.5138e+08	2.3844e+06	0	0	0	0	0	2.3844e+06	0	2.3844e+06	0	0.115482	0.121932	0.115482	0.134382	0.147564	0.147564	0.018329	0
NOP14	3.25644e+08	3.96277e+08	2.06165e+07	1.9708e+07	3.25644e+08	4.3674e+08	2.06165e+07	2.17203e+07	785896	0	785896	0	2.14024e+07	1.9708e+07	2.14024e+07	2.17203e+07	0.289079	0.351781	0.289079	0.387701	0.425732	0.425732	0.0657232	0.0497328
NOP15	4.15108e+07	4.21141e+07	2.27797e+06	180656	4.15108e+07	4.64143e+07	2.27797e+06	199102	0	0	0	0	2.27797e+06	180656	2.27797e+06	199102	0.0368498	0.0373853	0.0368498	0.0412027	0.0452444	0.0452444	0.0548765	0.00428967
NOP16	1.96389e+07	2.83775e+07	398294	0	1.96389e+07	3.12751e+07	398294	0	0	0	0	0	398294	0	398294	0	0.0174338	0.0251911	0.0174338	0.0277633	0.0304868	0.0304868	0.0202808	0
NOP19	7.02879e+06	6.03184e+06	219802	0	7.02879e+06	6.64773e+06	219802	0	0	0	0	0	219802	0	219802	0	0.00623956	0.00535455	0.00623956	0.00590129	0.00648018	0.00648018	0.0312717	0
NOP2	3.23898e+07	5.81142e+07	0	0	3.23898e+07	6.40481e+07	0	0	0	0	0	0	0	0	0	0	0.0287529	0.0515888	0.0287529	0.0568564	0.0624337	0.0624337	0	0
NOP4	1.0944e+08	1.49938e+08	2.64921e+06	150898	1.0944e+08	1.65248e+08	2.64921e+06	166306	0	0	0	0	2.64921e+06	150898	2.64921e+06	166306	0.0971513	0.133102	0.0971513	0.146693	0.161083	0.161083	0.024207	0.0010064
NOP53	1624086	1.37828e+06	0	0	1624086	1.51902e+06	0	0	0	0	0	0	0	0	0	0	0.00144172	0.00122352	0.00144172	0.00134845	0.00148073	0.00148073	0	0
NOP56	2.61007e+09	2.17885e+09	46681042	1.18203e+06	2.61007e+09	2.40133e+09	46681042	1.30273e+06	4251156	0	4251156	0	50932198	1.18203e+06	50932198	1.30273e+06	2.317	1.9342	2.317	2.13169	2.3408	2.3408	0.0195137	0.000542502
NOP58	1.89664e+09	1.52036e+09	2.1211e+07	81993	1.89664e+09	1.6756e+09	2.1211e+07	90365.1	0	0	0	0	2.1211e+07	81993	2.1211e+07	90365.1	1.68367	1.34965	1.68367	1.48746	1.63337	1.63337	0.0111835	5.39299e-05
NOP6	1.36513e+08	1.06458e+08	3.98834e+06	0	1.36513e+08	1.17328e+08	3.98834e+06	0	0	0	0	0	3.98834e+06	0	3.98834e+06	0	0.121185	0.0945042	0.121185	0.104154	0.114371	0.114371	0.0292158	0
NOP7	1.38109e+08	1.70266e+08	2.92196e+06	0	1.38109e+08	1.87652e+08	2.92196e+06	0	148236	0	148236	0	3.0702e+06	0	3.0702e+06	0	0.122602	0.151148	0.122602	0.166581	0.182922	0.182922	0.0222302	0
NOP8	2.47849e+07	2.83451e+07	131621	0	2.47849e+07	3.12393e+07	131621	0	0	0	0	0	131621	0	131621	0	0.0220019	0.0251623	0.0220019	0.0277316	0.0304519	0.0304519	0.00531052	0
NOP9	3.0505e+08	2.12229e+08	2.70634e+06	0	3.0505e+08	2.33899e+08	2.70634e+06	0	0	0	0	0	2.70634e+06	0	2.70634e+06	0	0.270797	0.188398	0.270797	0.207635	0.228003	0.228003	0.0088718	0
NSA1	2.8087e+07	4.56561e+07	0	0	2.8087e+07	5.03179e+07	0	0	0	0	0	0	0	0	0	0	0.0249332	0.0405296	0.0249332	0.0446679	0.0490496	0.0490496	0	0
NSR1	2.80118e+08	1.99265e+08	6.12662e+06	0	2.80118e+08	2.19612e+08	6.12662e+06	0	0	0	0	0	6.12662e+06	0	6.12662e+06	0	0.248665	0.176891	0.248665	0.194953	0.214077	0.214077	0.0218716	0
NUG1	9.73795e+06	8.50649e+06	0	0	9.73795e+06	9.37507e+06	0	0	0	0	0	0	0	0	0	0	0.00864452	0.00755134	0.00864452	0.00832239	0.00913877	0.00913877	0	0
PNO1	9.87825e+07	1.16835e+08	1.96218e+06	218633	9.87825e+07	1.28765e+08	1.96218e+06	240957	0	0	0	0	1.96218e+06	218633	1.96218e+06	240957	0.0876907	0.103716	0.0876907	0.114306	0.125519	0.125519	0.0198637	0.0018713
PRP43	4.9117e+07	2.08871e+07	691681	0	4.9117e+07	2.30199e+07	691681	0	0	0	0	0	691681	0	691681	0	0.0436018	0.0185418	0.0436018	0.0204351	0.0224396	0.0224396	0.0140823	0
PUF6	1.18921e+08	1.40039e+08	4.49078e+06	3.41157e+06	1.18921e+08	1.54338e+08	4.49078e+06	3.75992e+06	0	0	0	0	4.49078e+06	3.41157e+06	4.49078e+06	3.75992e+06	0.105568	0.124315	0.105568	0.137008	0.150448	0.150448	0.0377627	0.0243615
PWP1	1.59092e+08	9.58635e+07	3.03556e+06	0	1.59092e+08	1.05652e+08	3.03556e+06	0	0	0	0	0	3.03556e+06	0	3.03556e+06	0	0.141228	0.0850994	0.141228	0.0937887	0.102989	0.102989	0.0190805	0
PWP2	1.38643e+09	1.15213e+09	1.2823e+07	0	1.38643e+09	1.26977e+09	1.2823e+07	0	0	0	0	0	1.2823e+07	0	1.2823e+07	0	1.23075	1.02276	1.23075	1.12719	1.23777	1.23777	0.00924894	0
RAT1	4132263	2.65718e+06	0	0	4132263	2.9285e+06	0	0	0	0	0	0	0	0	0	0	0.00366827	0.00235882	0.00366827	0.00259967	0.00285468	0.00285468	0	0
RCL1	2.96491e+08	3.46123e+08	2.73029e+06	0	2.96491e+08	3.81464e+08	2.73029e+06	0	0	0	0	0	2.73029e+06	0	2.73029e+06	0	0.2632	0.307258	0.2632	0.338631	0.371849	0.371849	0.00920867	0
RCM1	1.42412e+06	1.02461e+06	0	0	1.42412e+06	1.12923e+06	0	0	0	0	0	0	0	0	0	0	0.00126422	0.000909562	0.00126422	0.00100243	0.00110077	0.00110077	0	0
REH1	260398	243150	0	0	260398	267977	0	0	0	0	0	0	0	0	0	0	0.000231159	0.000215848	0.000231159	0.000237887	0.000261223	0.000261223	0	0
RIO1	1.82186e+06	1.43784e+06	0	0	1.82186e+06	1.58465e+06	0	0	0	0	0	0	0	0	0	0	0.00161729	0.00127639	0.00161729	0.00140672	0.00154471	0.00154471	0	0
RIO2	1.20029e+06	975813	0	0	1.20029e+06	1.07545e+06	0	0	0	0	0	0	0	0	0	0	0.00106552	0.000866243	0.00106552	0.000954693	0.00104834	0.00104834	0	0
RIX1	3.30129e+07	3.27988e+07	0	0	3.30129e+07	3.61477e+07	0	0	0	0	0	0	0	0	0	0	0.029306	0.0291159	0.029306	0.0320889	0.0352366	0.0352366	0	0
RIX7	1.50825e+06	1.19766e+06	0	0	1.50825e+06	1.31995e+06	0	0	0	0	0	0	0	0	0	0	0.0013389	0.00106318	0.0013389	0.00117174	0.00128668	0.00128668	0	0
RLP24	1.00613e+07	1.77656e+07	0	0	1.00613e+07	1.95796e+07	0	0	0	0	0	0	0	0	0	0	0.00893154	0.0157708	0.00893154	0.0173811	0.0190861	0.0190861	0	0
RLP7	1.18779e+08	1.23539e+08	3.1052e+06	58922.4	1.18779e+08	1.36153e+08	3.1052e+06	64938.8	0	0	0	0	3.1052e+06	58922.4	3.1052e+06	64938.8	0.105442	0.109667	0.105442	0.120865	0.132722	0.132722	0.0261427	0.000476953
ROK1	2.47783e+08	2.77176e+08	3.78212e+06	0	2.47783e+08	3.05478e+08	3.78212e+06	0	0	0	0	0	3.78212e+06	0	3.78212e+06	0	0.21996	0.246053	0.21996	0.271177	0.297778	0.297778	0.0152639	0
RPF1	8.15063e+06	1.30687e+07	0	0	8.15063e+06	1.44031e+07	0	0	0	0	0	0	0	0	0	0	0.00723543	0.0116013	0.00723543	0.0127858	0.0140401	0.0140401	0	0
RPF2	2.0655e+07	2.97656e+07	210032	0	2.0655e+07	3.28049e+07	210032	0	0	0	0	0	210032	0	210032	0	0.0183357	0.0264234	0.0183357	0.0291214	0.031978	0.031978	0.0101686	0
RPL10	2.1468e+08	1.79864e+08	1.31263e+06	236040	2.1468e+08	1.98229e+08	1.31263e+06	260141	0	0	0	0	1.31263e+06	236040	1.31263e+06	260141	0.190575	0.159668	0.190575	0.175971	0.193233	0.193233	0.00611432	0.00131233
RPL11	1.58961e+08	1.45454e+08	5.74158e+06	2.04913e+06	1.58961e+08	1.60306e+08	5.74158e+06	2.25836e+06	0	0	0	0	5.74158e+06	2.04913e+06	5.74158e+06	2.25836e+06	0.141112	0.129122	0.141112	0.142306	0.156266	0.156266	0.0361193	0.0140878
RPL12	1.51522e+08	1.35445e+08	5.66191e+06	1.20955e+06	1.51522e+08	1.49275e+08	5.66191e+06	1.33306e+06	442431	0	442431	0	6.10434e+06	1.20955e+06	6.10434e+06	1.33306e+06	0.134508	0.120236	0.134508	0.132513	0.145512	0.145512	0.0402868	0.00893021
RPL13	3.62722e+08	3.2349e+08	1.83587e+07	7.91813e+06	3.62722e+08	3.5652e+08	1.83587e+07	8.72664e+06	0	0	0	0	1.83587e+07	7.91813e+06	1.83587e+07	8.72664e+06	0.321993	0.287166	0.321993	0.316488	0.347534	0.347534	0.0506138	0.0244772
RPL14	1.67502e+08	1.58593e+08	4.06419e+06	1.03989e+06	1.67502e+08	1.74786e+08	4.06419e+06	1.14607e+06	0	0	0	0	4.06419e+06	1.03989e+06	4.06419e+06	1.14607e+06	0.148694	0.140785	0.148694	0.15516	0.170381	0.170381	0.0242635	0.00655699
RPL15	2.37201e+08	2.10044e+08	2.56603e+07	8.67354e+06	2.37201e+08	2.31491e+08	2.56603e+07	9.55917e+06	0	0	0	0	2.56603e+07	8.67354e+06	2.56603e+07	9.55917e+06	0.210567	0.186459	0.210567	0.205498	0.225656	0.225656	0.10818	0.0412939
RPL16	2.45543e+08	2.29536e+08	1.49605e+07	8.35682e+06	2.45543e+08	2.52973e+08	1.49605e+07	9.21011e+06	0	0	0	0	1.49605e+07	8.35682e+06	1.49605e+07	9.21011e+06	0.217972	0.203762	0.217972	0.224568	0.246597	0.246597	0.0609282	0.0364075
RPL17	1.99372e+08	1.78719e+08	5283204	1.19575e+06	1.99372e+08	1.96968e+08	5283204	1.31784e+06	0	0	0	0	5283204	1.19575e+06	5283204	1.31784e+06	0.176986	0.158652	0.176986	0.174851	0.192003	0.192003	0.0264992	0.00669064
RPL18	3.29993e+08	3.14335e+08	1.07336e+07	4.20374e+06	3.29993e+08	3.46431e+08	1.07336e+07	4.63297e+06	0	0	0	0	1.07336e+07	4.20374e+06	1.07336e+07	4.63297e+06	0.29294	0.27904	0.29294	0.307532	0.337699	0.337699	0.0325267	0.0133734
RPL19	1.66115e+08	1.46253e+08	1.39532e+06	329026	1.66115e+08	1.61187e+08	1.39532e+06	362622	0	0	0	0	1.39532e+06	329026	1.39532e+06	362622	0.147463	0.129831	0.147463	0.143088	0.157124	0.157124	0.00839973	0.0022497
RPL1	1.69596e+08	1.52012e+08	1.89889e+07	8.31143e+06	1.69596e+08	1.67533e+08	1.89889e+07	9.16009e+06	0	0	0	0	1.89889e+07	8.31143e+06	1.89889e+07	9.16009e+06	0.150553	0.134943	0.150553	0.148722	0.16331	0.16331	0.111965	0.0546763
RPL20	1.54721e+08	1.50526e+08	4.25668e+06	1.93403e+06	1.54721e+08	1.65896e+08	4.25668e+06	2.13151e+06	0	0	0	0	4.25668e+06	1.93403e+06	4.25668e+06	2.13151e+06	0.137348	0.133624	0.137348	0.147268	0.161714	0.161714	0.027512	0.0128485
RPL21	1.34008e+08	1.18475e+08	3.22613e+06	395212	1.34008e+08	1.30572e+08	3.22613e+06	435566	0	0	0	0	3.22613e+06	395212	3.22613e+06	435566	0.118961	0.105172	0.118961	0.115911	0.127281	0.127281	0.0240742	0.00333582
RPL22	2.67308e+07	2.55588e+07	0	0	2.67308e+07	2.81686e+07	0	0	0	0	0	0	0	0	0	0	0.0237293	0.022689	0.0237293	0.0250057	0.0274586	0.0274586	0	0
RPL24	8.82713e+07	7.78023e+07	2185024	141250	8.82713e+07	8.57465e+07	2185024	155673	0	0	0	0	2185024	141250	2185024	155673	0.0783597	0.0690662	0.0783597	0.0761184	0.0835852	0.0835852	0.0247535	0.0018155
RPL25	1.57495e+08	1.44085e+08	9.91724e+06	5.17819e+06	1.57495e+08	1.58797e+08	9.91724e+06	5.70692e+06	0	0	0	0	9.91724e+06	5.17819e+06	9.91724e+06	5.70692e+06	0.139811	0.127906	0.139811	0.140966	0.154794	0.154794	0.0629686	0.0359385
RPL26	1.64025e+08	1.50154e+08	2.87968e+06	1.07327e+06	1.64025e+08	1.65486e+08	2.87968e+06	1.18286e+06	0	0	0	0	2.87968e+06	1.07327e+06	2.87968e+06	1.18286e+06	0.145607	0.133294	0.145607	0.146904	0.161315	0.161315	0.0175564	0.0071478
RPL27	1.16543e+08	1.06128e+08	3.75436e+06	1.706e+06	1.16543e+08	1.16964e+08	3.75436e+06	1.88019e+06	0	0	0	0	3.75436e+06	1.706e+06	3.75436e+06	1.88019e+06	0.103457	0.0942109	0.103457	0.103831	0.114016	0.114016	0.0322142	0.016075
RPL28	1.02176e+08	8.84785e+07	1.98274e+06	356190	1.02176e+08	9.75128e+07	1.98274e+06	392560	0	0	0	0	1.98274e+06	356190	1.98274e+06	392560	0.0907028	0.0785436	0.0907028	0.0865635	0.095055	0.095055	0.0194052	0.00402572
RPL2	2.0195e+08	1.73175e+08	7.1998e+06	3.02786e+06	2.0195e+08	1.90858e+08	7.1998e+06	3.33703e+06	0	0	0	0	7.1998e+06	3.02786e+06	7.1998e+06	3.33703e+06	0.179274	0.15373	0.179274	0.169427	0.186047	0.186047	0.0356514	0.0174844
RPL3	4.2564e+08	3.92229e+08	1.24428e+07	4.68419e+06	4.2564e+08	4.32279e+08	1.24428e+07	5.16249e+06	0	0	0	0	1.24428e+07	4.68419e+06	1.24428e+07	5.16249e+06	0.377847	0.348188	0.377847	0.38374	0.421383	0.421383	0.0292331	0.0119425
RPL30	5.52582e+07	4.98057e+07	1.06468e+06	484172	5.52582e+07	5.48912e+07	1.06468e+06	533610	0	0	0	0	1.06468e+06	484172	1.06468e+06	533610	0.0490535	0.0442132	0.0490535	0.0487277	0.0535076	0.0535076	0.0192674	0.00972123
RPL31	9.54573e+07	8.38934e+07	1.08979e+06	47493.5	9.54573e+07	9.24595e+07	1.08979e+06	52342.9	0	0	0	0	1.08979e+06	47493.5	1.08979e+06	52342.9	0.0847388	0.0744734	0.0847388	0.0820777	0.0901291	0.0901291	0.0114165	0.000566117
RPL32	1.00634e+08	9.61198e+07	9.1616e+06	5.97696e+06	1.00634e+08	1.05934e+08	9.1616e+06	6.58725e+06	0	0	0	0	9.1616e+06	5.97696e+06	9.1616e+06	6.58725e+06	0.0893344	0.0853269	0.0893344	0.0940394	0.103264	0.103264	0.0910387	0.0621824
RPL23	7.08478e+07	6.46757e+07	1.45799e+06	637782	7.08478e+07	7.12796e+07	1.45799e+06	702904	0	0	0	0	1.45799e+06	637782	1.45799e+06	702904	0.0628926	0.0574135	0.0628926	0.0632759	0.0694829	0.0694829	0.0205793	0.00986123
RPL33	1.05236e+08	1.00187e+08	4.92e+06	2.87357e+06	1.05236e+08	1.10417e+08	4.92e+06	3.16698e+06	0	0	0	0	4.92e+06	2.87357e+06	4.92e+06	3.16698e+06	0.0934198	0.0889373	0.0934198	0.0980184	0.107634	0.107634	0.046752	0.0286821
RPL34	1.04439e+08	9.77871e+07	3.04422e+06	0	1.04439e+08	1.07772e+08	3.04422e+06	0	0	0	0	0	3.04422e+06	0	3.04422e+06	0	0.0927118	0.0868071	0.0927118	0.0956707	0.105056	0.105056	0.0291483	0
RPL35	1.51934e+08	1.4455e+08	6.14097e+06	3.8083e+06	1.51934e+08	1.5931e+08	6.14097e+06	4.19715e+06	0	0	0	0	6.14097e+06	3.8083e+06	6.14097e+06	4.19715e+06	0.134874	0.12832	0.134874	0.141422	0.155295	0.155295	0.0404188	0.0263458
RPL36	9.58568e+07	8.44056e+07	1.09765e+07	4.3825e+06	9.58568e+07	9.3024e+07	1.09765e+07	4.82999e+06	227160	48907.3	227160	53901.1	1.12036e+07	4.43141e+06	1.12036e+07	4.88389e+06	0.0850935	0.074928	0.0850935	0.0825787	0.0906793	0.0906793	0.116879	0.0525014
RPL37	2.07979e+07	1.84444e+07	428888	0	2.07979e+07	2.03277e+07	428888	0	0	0	0	0	428888	0	428888	0	0.0184626	0.0163734	0.0184626	0.0180452	0.0198153	0.0198153	0.0206217	0
RPL38	5.12927e+07	4.2195e+07	740334	0	5.12927e+07	4.65034e+07	740334	0	0	0	0	0	740334	0	740334	0	0.0455333	0.0374571	0.0455333	0.0412818	0.0453313	0.0453313	0.0144335	0
RPL39	1.93372e+07	1.66427e+07	0	0	1.93372e+07	1.8342e+07	0	0	0	0	0	0	0	0	0	0	0.0171659	0.014774	0.0171659	0.0162825	0.0178797	0.0178797	0	0
RPL40	7.37241e+07	5.7088e+07	2.2866e+06	81533.7	7.37241e+07	6.29171e+07	2.2866e+06	89858.9	0	0	0	0	2.2866e+06	81533.7	2.2866e+06	89858.9	0.0654459	0.0506778	0.0654459	0.0558524	0.0613312	0.0613312	0.0310156	0.00142821
RPL42	6.24451e+07	5.50017e+07	1.78722e+06	0	6.24451e+07	6.06177e+07	1.78722e+06	0	0	0	0	0	1.78722e+06	0	1.78722e+06	0	0.0554334	0.0488258	0.0554334	0.0538112	0.0590899	0.0590899	0.0286207	0
RPL43	4.22439e+07	3.65464e+07	795945	42549	4.22439e+07	4.0278e+07	795945	46893.6	0	0	0	0	795945	42549	795945	46893.6	0.0375005	0.0324427	0.0375005	0.0357554	0.0392628	0.0392628	0.0188417	0.00116425
RPL4A	3.69112e+08	3.6283e+08	1.544e+07	8.66384e+06	3.69112e+08	3.99877e+08	1.544e+07	9.54849e+06	0	0	0	0	1.544e+07	8.66384e+06	1.544e+07	9.54849e+06	0.327666	0.322089	0.327666	0.354977	0.389798	0.389798	0.0418301	0.0238785
RPL5	2.35299e+08	2.23448e+08	2.99073e+06	1.38231e+06	2.35299e+08	2.46264e+08	2.99073e+06	1.52346e+06	832386	226882	832386	250049	3.82311e+06	1.60919e+06	3.82311e+06	1.77351e+06	0.208878	0.198358	0.208878	0.218612	0.240057	0.240057	0.0162479	0.00720164
RPL6	2.50413e+08	2.50247e+08	1.07818e+07	6.21914e+06	2.50413e+08	2.75799e+08	1.07818e+07	6.85416e+06	0	0	0	0	1.07818e+07	6.21914e+06	1.07818e+07	6.85416e+06	0.222295	0.222147	0.222295	0.24483	0.268847	0.268847	0.0430562	0.0248521
RPL7	3.15379e+08	3.09174e+08	1.56424e+07	1.00385e+07	3.15379e+08	3.40743e+08	1.56424e+07	1.10635e+07	0	0	0	0	1.56424e+07	1.00385e+07	1.56424e+07	1.10635e+07	0.279967	0.274458	0.279967	0.302482	0.332154	0.332154	0.0495986	0.0324689
RPL8	5.93988e+08	5.13211e+08	1.11571e+08	3.44182e+07	5.93988e+08	5.65614e+08	1.11571e+08	3.79326e+07	0	0	0	0	1.11571e+08	3.44182e+07	1.11571e+08	3.79326e+07	0.527292	0.455585	0.527292	0.502103	0.551357	0.551357	0.187833	0.0670645
RPL9	2.39691e+08	2.23578e+08	1.38516e+06	111540	2.39691e+08	2.46407e+08	1.38516e+06	122929	0	0	0	0	1.38516e+06	111540	1.38516e+06	122929	0.212777	0.198474	0.212777	0.218739	0.240196	0.240196	0.00577894	0.000498885
RPP0	1.48127e+08	1.24066e+08	2.03605e+06	201984	1.48127e+08	1.36734e+08	2.03605e+06	222608	0	0	0	0	2.03605e+06	201984	2.03605e+06	222608	0.131494	0.110135	0.131494	0.121381	0.133288	0.133288	0.0137453	0.00162804
RPP1	2.03782e+07	1.71545e+07	545623	545623	2.03782e+07	1.89061e+07	545623	545623	0	0	0	0	545623	545623	545623	545623	0.01809	0.0152283	0.01809	0.0167832	0.0184296	0.0184296	0.0267749	0.0288596
RPP2	6.59548e+07	5.72606e+07	485972	0	6.59548e+07	6.31073e+07	485972	0	0	0	0	0	485972	0	485972	0	0.058549	0.050831	0.058549	0.0560213	0.0615167	0.0615167	0.00736826	0
RPS0	1.08392e+08	9.56537e+07	0	0	1.08392e+08	1.05421e+08	0	0	0	0	0	0	0	0	0	0	0.0962215	0.0849132	0.0962215	0.0935834	0.102764	0.102764	0	0
RPS10	4.91737e+07	4.454e+07	2.05029e+06	54763.6	4.91737e+07	4.90879e+07	2.05029e+06	60355.3	0	0	0	0	2.05029e+06	54763.6	2.05029e+06	60355.3	0.0436522	0.0395388	0.0436522	0.043576	0.0478506	0.0478506	0.0416949	0.00122954
RPS11	6.43286e+08	5.68151e+08	1.11909e+08	4.17505e+07	6.43286e+08	6.26163e+08	1.11909e+08	4.60136e+07	0	0	0	0	1.11909e+08	4.17505e+07	1.11909e+08	4.60136e+07	0.571054	0.504355	0.571054	0.555854	0.61038	0.61038	0.173965	0.0734849
RPS12	1.32407e+08	1.41813e+08	1.27353e+07	4.17791e+06	1.32407e+08	1.56294e+08	1.27353e+07	4.60451e+06	0	0	0	0	1.27353e+07	4.17791e+06	1.27353e+07	4.60451e+06	0.11754	0.12589	0.11754	0.138744	0.152354	0.152354	0.0961828	0.0294606
RPS13	3.20453e+08	2.80006e+08	4.57148e+07	1.20092e+07	3.20453e+08	3.08597e+08	4.57148e+07	1.32354e+07	0	0	0	0	4.57148e+07	1.20092e+07	4.57148e+07	1.32354e+07	0.284471	0.248565	0.284471	0.273946	0.300818	0.300818	0.142657	0.042889
RPS14	3.92587e+08	3.37865e+08	6.82824e+07	2.11816e+07	3.92587e+08	3.72364e+08	6.82824e+07	2.33444e+07	0	0	0	0	6.82824e+07	2.11816e+07	6.82824e+07	2.33444e+07	0.348505	0.299928	0.348505	0.330553	0.362978	0.362978	0.173929	0.0626925
RPS15	2.11259e+07	1.82276e+07	624586	0	2.11259e+07	2.00888e+07	624586	0	0	0	0	0	624586	0	624586	0	0.0187538	0.0161809	0.0187538	0.0178331	0.0195825	0.0195825	0.0295649	0
RPS16	2.9945e+08	2.90751e+08	2.73237e+07	1.33567e+07	2.9945e+08	3.20439e+08	2.73237e+07	1.47205e+07	0	0	0	0	2.73237e+07	1.33567e+07	2.73237e+07	1.47205e+07	0.265826	0.258104	0.265826	0.284459	0.312362	0.312362	0.0912463	0.0459384
RPS17	1.16393e+08	1.17088e+08	3.72467e+06	932937	1.16393e+08	1.29043e+08	3.72467e+06	1.0282e+06	0	0	0	0	3.72467e+06	932937	3.72467e+06	1.0282e+06	0.103324	0.103941	0.103324	0.114554	0.125791	0.125791	0.0320007	0.00796784
RPS18	3.18057e+08	3.10301e+08	3.5274e+07	1.91796e+07	3.18057e+08	3.41986e+08	3.5274e+07	2.1138e+07	5.81787e+06	3.54228e+06	5.81787e+06	3.90397e+06	4.10919e+07	2.27219e+07	4.10919e+07	2.5042e+07	0.282344	0.275459	0.282344	0.303586	0.333366	0.333366	0.129197	0.0732253
RPS19	1.7105e+08	1.57353e+08	1.16976e+07	4.36209e+06	1.7105e+08	1.7342e+08	1.16976e+07	4.80749e+06	0	0	0	0	1.16976e+07	4.36209e+06	1.16976e+07	4.80749e+06	0.151843	0.139685	0.151843	0.153948	0.169049	0.169049	0.0683874	0.0277216
RPS1	4.78493e+08	4.62631e+08	2.13598e+07	6.62676e+06	4.78493e+08	5.09869e+08	2.13598e+07	7.3034e+06	0	0	0	0	2.13598e+07	6.62676e+06	2.13598e+07	7.3034e+06	0.424766	0.410684	0.424766	0.452618	0.497018	0.497018	0.0446397	0.0143241
RPS2	2.05705e+08	1.7961e+08	4.32285e+06	220008	2.05705e+08	1.9795e+08	4.32285e+06	242473	0	0	0	0	4.32285e+06	220008	4.32285e+06	242473	0.182607	0.159443	0.182607	0.175723	0.19296	0.19296	0.0210148	0.00122492
RPS20	7.36475e+07	6.48922e+07	2.17495e+06	0	7.36475e+07	7.15182e+07	2.17495e+06	0	0	0	0	0	2.17495e+06	0	2.17495e+06	0	0.0653779	0.0576058	0.0653779	0.0634878	0.0697156	0.0697156	0.0295319	0
RPS21	2.76661e+07	2.38942e+07	547045	0	2.76661e+07	2.6334e+07	547045	0	0	0	0	0	547045	0	547045	0	0.0245596	0.0212112	0.0245596	0.023377	0.0256702	0.0256702	0.0197732	0
RPS22	1.58756e+08	1.66746e+08	8.60496e+06	2.83555e+06	1.58756e+08	1.83773e+08	8.60496e+06	3.12508e+06	0	0	0	0	8.60496e+06	2.83555e+06	8.60496e+06	3.12508e+06	0.14093	0.148023	0.14093	0.163138	0.179141	0.179141	0.0542022	0.0170052
RPS23	1.92682e+08	1.86131e+08	3.83554e+07	5.69356e+06	1.92682e+08	2.05136e+08	3.83554e+07	6.27492e+06	0	0	0	0	3.83554e+07	5.69356e+06	3.83554e+07	6.27492e+06	0.171046	0.165231	0.171046	0.182103	0.199966	0.199966	0.199061	0.030589
RPS24	1.71907e+08	1.75461e+08	5962640	3.50602e+06	1.71907e+08	1.93376e+08	5962640	3.86401e+06	0	0	0	0	5962640	3.50602e+06	5962640	3.86401e+06	0.152604	0.155759	0.152604	0.171663	0.188502	0.188502	0.0346852	0.0199818
RPS25	6.75654e+07	5.88494e+07	1.25227e+06	155628	6.75654e+07	6.48584e+07	1.25227e+06	171518	0	0	0	0	1.25227e+06	155628	1.25227e+06	171518	0.0599788	0.0522415	0.0599788	0.0575757	0.0632236	0.0632236	0.0185341	0.00264451
RPS26	4.67503e+07	4.15433e+07	542445	0	4.67503e+07	4.57851e+07	542445	0	0	0	0	0	542445	0	542445	0	0.0415009	0.0368786	0.0415009	0.0406441	0.0446311	0.0446311	0.011603	0
RPS27	42958631	42108717	0	0	42958631	4.64083e+07	0	0	0	0	0	0	0	0	0	0	0.038135	0.0373805	0.038135	0.0411973	0.0452386	0.0452386	0	0
RPS28	1.54375e+08	1.64591e+08	10104002	2.77033e+06	1.54375e+08	1.81396e+08	10104002	3.0532e+06	0	0	0	0	10104002	2.77033e+06	10104002	3.0532e+06	0.137041	0.146109	0.137041	0.161028	0.176824	0.176824	0.0654511	0.0168316
RPS29	7.15426e+07	6.71068e+07	303142	0	7.15426e+07	7.3959e+07	303142	0	0	0	0	0	303142	0	303142	0	0.0635094	0.0595717	0.0635094	0.0656544	0.0720948	0.0720948	0.00423722	0
RPS3	3.45379e+08	2.95019e+08	5.31156e+06	155997	3.45379e+08	3.25142e+08	5.31156e+06	171925	0	0	0	0	5.31156e+06	155997	5.31156e+06	171925	0.306598	0.261892	0.306598	0.288634	0.316947	0.316947	0.0153789	0.000528769
RPS30	2.68533e+07	2.28488e+07	829382	94453.4	2.68533e+07	2.51818e+07	829382	104098	0	0	0	0	829382	94453.4	829382	104098	0.023838	0.0202832	0.023838	0.0223543	0.0245471	0.0245471	0.0308857	0.00413384
RPS31	8.175e+07	5.31048e+07	8.27968e+06	3.9344e+06	8.175e+07	5.85272e+07	8.27968e+06	4.33613e+06	0	0	0	0	8.27968e+06	3.9344e+06	8.27968e+06	4.33613e+06	0.0725707	0.0471419	0.0725707	0.0519554	0.057052	0.057052	0.10128	0.0740875
RPS4	7.33904e+08	6.66026e+08	6.66914e+07	1.97284e+07	7.33904e+08	7.34032e+08	6.66914e+07	2.17429e+07	0	0	0	0	6.66914e+07	1.97284e+07	6.66914e+07	2.17429e+07	0.651497	0.591241	0.651497	0.651611	0.715531	0.715531	0.0908722	0.0296211
RPS5	4.08396e+08	4.69917e+08	50197346	2.08641e+07	4.08396e+08	5.17899e+08	50197346	2.29945e+07	0	0	0	0	50197346	2.08641e+07	50197346	2.29945e+07	0.362539	0.417152	0.362539	0.459746	0.504845	0.504845	0.122913	0.0443995
RPS6	3.15468e+08	3.16355e+08	4.23752e+07	2.5012e+07	3.15468e+08	3.48657e+08	4.23752e+07	2.75659e+07	5957688	2.05246e+06	5957688	2.26204e+06	4.83329e+07	2.70644e+07	4.83329e+07	2.98279e+07	0.280046	0.280833	0.280046	0.309508	0.339869	0.339869	0.15321	0.0855508
RPS7	3.9694e+08	4.10568e+08	5.9429e+07	2.29585e+07	3.9694e+08	4.5249e+08	5.9429e+07	2.53027e+07	0	0	0	0	5.9429e+07	2.29585e+07	5.9429e+07	2.53027e+07	0.352369	0.364467	0.352369	0.401682	0.441085	0.441085	0.149718	0.0559188
RPS8	2.92293e+08	2.68197e+08	2.08864e+07	8.10769e+06	2.92293e+08	2.95582e+08	2.08864e+07	8.93555e+06	0	0	0	0	2.08864e+07	8.10769e+06	2.08864e+07	8.93555e+06	0.259473	0.238083	0.259473	0.262393	0.288132	0.288132	0.071457	0.0302303
RPS9	3.8459e+08	3.71382e+08	5.10998e+07	2.45267e+07	3.8459e+08	4.09303e+08	5.10998e+07	2.70311e+07	5.88178e+06	1.7118e+06	5.88178e+06	1.88659e+06	5.69816e+07	2.62385e+07	5.69816e+07	2.89176e+07	0.341406	0.329681	0.341406	0.363344	0.398987	0.398987	0.148162	0.0706509
RRP1	2.61418e+07	4.57744e+07	315230	47072.9	2.61418e+07	5.04484e+07	315230	51879.4	0	0	0	0	315230	47072.9	315230	51879.4	0.0232065	0.0406346	0.0232065	0.0447837	0.0491768	0.0491768	0.0120585	0.00102837
RRP12	3.70787e+08	4.58676e+08	4.27269e+06	0	3.70787e+08	5.0551e+08	4.27269e+06	0	0	0	0	0	4.27269e+06	0	4.27269e+06	0	0.329153	0.407173	0.329153	0.448749	0.492769	0.492769	0.0115233	0
RRP14	5.51781e+06	6.16803e+06	0	0	5.51781e+06	6.79783e+06	0	0	0	0	0	0	0	0	0	0	0.00489824	0.00547544	0.00489824	0.00603453	0.00662649	0.00662649	0	0
RRP15	8.29274e+06	2.23293e+07	0	0	8.29274e+06	2.46093e+07	0	0	0	0	0	0	0	0	0	0	0.00736159	0.019822	0.00736159	0.021846	0.023989	0.023989	0	0
RRP3	2.31671e+07	2.87744e+07	0	0	2.31671e+07	3.17125e+07	0	0	0	0	0	0	0	0	0	0	0.0205658	0.0255434	0.0205658	0.0281516	0.0309131	0.0309131	0	0
RRP36	5.30017e+07	4.15384e+07	653270	0	5.30017e+07	4.57798e+07	653270	0	0	0	0	0	653270	0	653270	0	0.0470504	0.0368743	0.0470504	0.0406394	0.0446259	0.0446259	0.0123254	0
RRP5	3.41955e+09	3.34343e+09	6.55977e+07	1.46215e+06	3.41955e+09	3.68482e+09	6.55977e+07	1.61145e+06	1169747	0	1169747	0	6.67675e+07	1.46215e+06	6.67675e+07	1.61145e+06	3.03559	2.96801	3.03559	3.27107	3.59194	3.59194	0.0195252	0.000437322
RRP7	1.52321e+08	1.6085e+08	1.66559e+06	0	1.52321e+08	1.77274e+08	1.66559e+06	0	0	0	0	0	1.66559e+06	0	1.66559e+06	0	0.135218	0.142789	0.135218	0.157369	0.172806	0.172806	0.0109347	0
RRP8	8.85716e+06	1.45988e+07	0	0	8.85716e+06	1.60895e+07	0	0	0	0	0	0	0	0	0	0	0.00786263	0.0129596	0.00786263	0.0142829	0.015684	0.015684	0	0
RRP9	1.05091e+09	9.07494e+08	8.42798e+06	0	1.05091e+09	1.00016e+09	8.42798e+06	0	0	0	0	0	8.42798e+06	0	8.42798e+06	0	0.932904	0.805595	0.932904	0.887852	0.974946	0.974946	0.00801973	0
RRS1	6.37759e+06	1.07693e+07	184261	0	6.37759e+06	1.1869e+07	184261	0	0	0	0	0	184261	0	184261	0	0.00566148	0.00956008	0.00566148	0.0105362	0.0115698	0.0115698	0.0288919	0
RSA3	1.71137e+07	2.05044e+07	0	0	1.71137e+07	2.25981e+07	0	0	0	0	0	0	0	0	0	0	0.0151921	0.0182021	0.0151921	0.0200607	0.0220285	0.0220285	0	0
SOF1	1.24376e+09	1.05044e+09	4.95017e+07	1.48628e+06	1.24376e+09	1.1577e+09	4.95017e+07	1.63804e+06	2.22814e+06	0	2.22814e+06	0	5.17299e+07	1.48628e+06	5.17299e+07	1.63804e+06	1.1041	0.932492	1.1041	1.02771	1.12852	1.12852	0.0415916	0.00141491
SSF1	4.16883e+06	9.29791e+06	0	0	4.16883e+06	1.02473e+07	0	0	0	0	0	0	0	0	0	0	0.00370073	0.00825389	0.00370073	0.00909667	0.00998901	0.00998901	0	0
SSF2	1.16853e+07	2.69563e+07	0	0	1.16853e+07	2.97087e+07	0	0	0	0	0	0	0	0	0	0	0.0103732	0.0239295	0.0103732	0.0263728	0.0289599	0.0289599	0	0
UTP10	3.14406e+09	2.71956e+09	7.37551e+07	527267	3.14406e+09	2.99725e+09	7.37551e+07	581105	1.43079e+06	0	1.43079e+06	0	7.51859e+07	527267	7.51859e+07	581105	2.79102	2.41419	2.79102	2.6607	2.9217	2.9217	0.0239137	0.000193879
UTP11	6.06745e+08	5.06969e+08	1.60105e+07	799488	6.06745e+08	5.58734e+08	1.60105e+07	881122	0	0	0	0	1.60105e+07	799488	1.60105e+07	881122	0.538616	0.450044	0.538616	0.495996	0.544651	0.544651	0.0263876	0.001577
UTP13	1.17621e+09	1.0011e+09	3.17269e+07	6.68571e+06	1.17621e+09	1.10332e+09	3.17269e+07	7.36837e+06	0	0	0	0	3.17269e+07	6.68571e+06	3.17269e+07	7.36837e+06	1.04414	0.888688	1.04414	0.97943	1.07551	1.07551	0.0269738	0.00667838
UTP14	5.46382e+08	7.6761e+08	2.07872e+07	272695	5.46382e+08	8.45989e+08	2.07872e+07	300539	0	0	0	0	2.07872e+07	272695	2.07872e+07	300539	0.485031	0.681418	0.485031	0.750996	0.824665	0.824665	0.0380451	0.000355252
UTP15	9.01398e+08	8.09659e+08	1.06315e+07	70292.2	9.01398e+08	8.92332e+08	1.06315e+07	77469.5	0	0	0	0	1.06315e+07	70292.2	1.06315e+07	77469.5	0.800184	0.718746	0.800184	0.792136	0.86984	0.86984	0.0117945	8.6817e-05
UTP18	5.63755e+08	4.90718e+08	1.64597e+07	172250	5.63755e+08	5.40824e+08	1.64597e+07	189838	0	0	0	0	1.64597e+07	172250	1.64597e+07	189838	0.500454	0.435618	0.500454	0.480098	0.527193	0.527193	0.0291966	0.000351016
UTP20	8.19577e+08	1.01944e+09	8.41704e+06	0	8.19577e+08	1.12354e+09	8.41704e+06	0	163113	0	163113	0	8.58015e+06	0	8.58015e+06	0	0.72755	0.904974	0.72755	0.997378	1.09522	1.09522	0.010469	0
UTP21	1.50088e+09	1.26668e+09	2.13835e+07	119495	1.50088e+09	1.39601e+09	2.13835e+07	131696	1.08211e+06	0	1.08211e+06	0	2.24656e+07	119495	2.24656e+07	131696	1.33235	1.12445	1.33235	1.23926	1.36083	1.36083	0.0149683	9.43372e-05
UTP22	1.04312e+09	1.11335e+09	1.66995e+07	760586	1.04312e+09	1.22703e+09	1.66995e+07	838248	173992	0	173992	0	1.68735e+07	760586	1.68735e+07	838248	0.925989	0.988333	0.925989	1.08925	1.1961	1.1961	0.0161761	0.000683154
UTP23	1.70177e+08	1.26147e+08	6.49444e+06	0	1.70177e+08	1.39028e+08	6.49444e+06	0	0	0	0	0	6.49444e+06	0	6.49444e+06	0	0.151068	0.111983	0.151068	0.123417	0.135523	0.135523	0.0381629	0
UTP25	2.58484e+07	3.12242e+07	0	0	2.58484e+07	3.44125e+07	0	0	0	0	0	0	0	0	0	0	0.022946	0.0277182	0.022946	0.0305484	0.0335451	0.0335451	0	0
UTP30	8.83537e+07	1.24398e+08	2.78837e+06	259915	8.83537e+07	1.371e+08	2.78837e+06	286454	0	0	0	0	2.78837e+06	259915	2.78837e+06	286454	0.0784329	0.11043	0.0784329	0.121706	0.133645	0.133645	0.0315592	0.00208938
UTP4	1.54228e+09	1.32917e+09	2.71635e+07	182897	1.54228e+09	1.46489e+09	2.71635e+07	201572	0	0	0	0	2.71635e+07	182897	2.71635e+07	201572	1.3691	1.17992	1.3691	1.3004	1.42797	1.42797	0.0176126	0.000137602
UTP5	7.29847e+08	6.12706e+08	1.2997e+07	0	7.29847e+08	6.75267e+08	1.2997e+07	0	1.01698e+06	0	1.01698e+06	0	1.4014e+07	0	1.4014e+07	0	0.647896	0.543908	0.647896	0.599445	0.658247	0.658247	0.0192012	0
UTP6	9.70079e+08	8.42015e+08	3.2838e+07	967494	9.70079e+08	9.27991e+08	3.2838e+07	1.06628e+06	0	0	0	0	3.2838e+07	967494	3.2838e+07	1.06628e+06	0.861153	0.747469	0.861153	0.823791	0.9046	0.9046	0.0338508	0.00114902
UTP7	1.12649e+09	9.30814e+08	6.01104e+07	2.74172e+07	1.12649e+09	1.02586e+09	6.01104e+07	3.02167e+07	5.05696e+06	0	5.05696e+06	0	6.51673e+07	2.74172e+07	6.51673e+07	3.02167e+07	1	0.826297	1	0.910668	1	1	0.05785	0.0294551
UTP8	9.38382e+08	8.04214e+08	1.18467e+07	0	9.38382e+08	8.8633e+08	1.18467e+07	0	0	0	0	0	1.18467e+07	0	1.18467e+07	0	0.833015	0.713912	0.833015	0.786808	0.86399	0.86399	0.0126246	0
UTP9	9.42064e+08	8.158e+08	1.81196e+07	55819.6	9.42064e+08	8.991e+08	1.81196e+07	61519.3	0	0	0	0	1.81196e+07	55819.6	1.81196e+07	61519.3	0.836284	0.724198	0.836284	0.798144	0.876438	0.876438	0.019234	6.84232e-05
XRN1	5.2069e+07	3.73681e+07	0	0	5.2069e+07	4.11837e+07	0	0	0	0	0	0	0	0	0	0	0.0462224	0.0331722	0.0462224	0.0365593	0.0401456	0.0401456	0	0
YTM1	7.37214e+07	9.6969e+07	533635	0	7.37214e+07	1.0687e+08	533635	0	0	0	0	0	533635	0	533635	0	0.0654436	0.0860808	0.0654436	0.0948703	0.104177	0.104177	0.00723853	0

## Sheet: measurement_2 
																	relative to the bait of 3 minutes				relative to bait of sample
	total protein		single lysine label		total protein		single lysine label		double lysine label		double lysine label		lysine content in protein				total protein		total protein		total protein		labelled lysine relative to protein
Protein	Abundance: F11: Sample, 15min	Abundance: F10: Sample, 3min	Abundance: F11: Sample, 15min	Abundance: F10: Sample, 3min	Abundances (Normalized): F11: Sample	Abundances (Normalized): F10: Sample, 3min	Abundances (Normalized): F11: Sample, 15min	Abundances (Normalized): F10: Sample, 3min	Abundance: F11: Sample, 15min	Abundance: F10: Sample, 3min	Abundances (Normalized): F11: Sample, 15min	Abundances (Normalized): F10: Sample, 3min	Abundance: F11: Sample, 15min	Abundance: F10: Sample, 3min	Abundances (Normalized): F11: Sample, 15min	Abundances (Normalized): F10: Sample, 3min	Abundance: F11: Sample, 15min	Abundance: F10: Sample, 3min	Abundances (Normalized): F11: Sample, 15min	Abundances (Normalized): F10: Sample, 3min	Abundance: F10: Sample, 3min	Abundances (Normalized): F10: Sample, 3min	LYStotal/counts 15min	LYStotal/counts 3 minutes
AFG2	3.1497e+07	1.49393e+07	0	0	3.1497e+07	1.79029e+07	0	0	0	0	0	0	0	0	0	0	0.0112898	0.00535488	0.0112898	0.00641716	0.00634726	0.00634726	0	0
ALB1	5.28826e+06	6.46596e+06	0	0	5.28826e+06	7.74864e+06	0	0	0	0	0	0	0	0	0	0	0.00189554	0.00231767	0.00189554	0.00277744	0.00274718	0.00274718	0	0
ARX1	2.20741e+07	1.59767e+07	0	0	2.20741e+07	1.91461e+07	0	0	0	0	0	0	0	0	0	0	0.00791227	0.00572673	0.00791227	0.00686277	0.00678801	0.00678801	0	0
BFR2	1.5307e+09	1.30581e+09	4.53786e+07	552625	1.5307e+09	1.56485e+09	4.53786e+07	662251	0	0	0	0	4.53786e+07	552625	4.53786e+07	662251	0.548666	0.468056	0.548666	0.560907	0.554797	0.554797	0.0296457	0.000423205
BMS1	2.37283e+09	2.40504e+09	5.91445e+07	441726	2.37283e+09	2.88214e+09	5.91445e+07	529354	0	0	0	0	5.91445e+07	441726	5.91445e+07	529354	0.850524	0.862067	0.850524	1.03308	1.02183	1.02183	0.0249257	0.000183667
BRX1	3.37401e+08	2.35618e+08	1.33505e+07	0	3.37401e+08	2.82359e+08	1.33505e+07	0	0	0	0	0	1.33505e+07	0	1.33505e+07	0	0.120939	0.0844555	0.120939	0.101209	0.100107	0.100107	0.0395686	0
BUD20	3.49797e+06	2.69892e+06	0	0	3.49797e+06	3.23431e+06	0	0	0	0	0	0	0	0	0	0	0.00125382	0.000967405	0.00125382	0.00115931	0.00114669	0.00114669	0	0
CBF5	2.60367e+09	2.0263e+09	70021515	389235	2.60367e+09	2.42826e+09	70021515	466449	5.74602e+06	0	5.74602e+06	0	7.57675e+07	389235	7.57675e+07	466449	0.933265	0.72631	0.933265	0.870391	0.860911	0.860911	0.0291003	0.000192092
CIC1	5.79201e+08	5.2664e+08	3.2233e+07	2.35895e+06	5.79201e+08	6.31113e+08	3.2233e+07	2.82691e+06	0	0	0	0	3.2233e+07	2.35895e+06	3.2233e+07	2.82691e+06	0.20761	0.18877	0.20761	0.226217	0.223753	0.223753	0.0556509	0.00447925
DBP10	9.84528e+06	8.30951e+06	0	0	9.84528e+06	9.95791e+06	0	0	0	0	0	0	0	0	0	0	0.00352896	0.00297848	0.00352896	0.00356933	0.00353045	0.00353045	0	0
DBP2	1.48242e+07	5.1e+06	0	0	1.48242e+07	6.11171e+06	0	0	0	0	0	0	0	0	0	0	0.0053136	0.00182805	0.0053136	0.00219069	0.00216683	0.00216683	0	0
DBP3	1.41084e+08	4.84272e+07	393860	0	1.41084e+08	5.8034e+07	393860	0	0	0	0	0	393860	0	393860	0	0.0505703	0.0173583	0.0505703	0.0208018	0.0205752	0.0205752	0.00279168	0
DBP5	1.74212e+07	1.32721e+07	0	0	1.74212e+07	1.59049e+07	0	0	0	0	0	0	0	0	0	0	0.00624447	0.00475727	0.00624447	0.005701	0.0056389	0.0056389	0	0
DBP6	8.66775e+07	6.08102e+07	0	0	8.66775e+07	7.28734e+07	0	0	0	0	0	0	0	0	0	0	0.0310688	0.0217969	0.0310688	0.0261209	0.0258364	0.0258364	0	0
DBP7	9.49069e+07	1.05811e+08	0	0	9.49069e+07	1.26801e+08	0	0	0	0	0	0	0	0	0	0	0.0340186	0.037927	0.0340186	0.0454507	0.0449557	0.0449557	0	0
DBP8	6.25026e+08	5.72946e+08	1.75086e+07	247899	6.25026e+08	6.86604e+08	1.75086e+07	297076	0	0	0	0	1.75086e+07	247899	1.75086e+07	297076	0.224036	0.205368	0.224036	0.246108	0.243427	0.243427	0.0280125	0.000432674
DBP9	1.79675e+08	2.06782e+08	2.01035e+06	0	1.79675e+08	2.47803e+08	2.01035e+06	0	0	0	0	0	2.01035e+06	0	2.01035e+06	0	0.0644031	0.0741194	0.0644031	0.0888229	0.0878554	0.0878554	0.0111888	0
DHR2	4.57196e+08	3.3848e+08	9.53884e+06	0	4.57196e+08	4.05625e+08	9.53884e+06	0	0	0	0	0	9.53884e+06	0	9.53884e+06	0	0.163878	0.121325	0.163878	0.145393	0.143809	0.143809	0.0208638	0
EBP2	1.0782e+09	8.73532e+08	2.85222e+07	472804	1.0782e+09	1.04682e+09	2.85222e+07	566597	2.93394e+06	0	2.93394e+06	0	3.14561e+07	472804	3.14561e+07	566597	0.386471	0.31311	0.386471	0.375224	0.371137	0.371137	0.0291748	0.000541256
ECM16	7.16227e+08	7.98013e+08	1.48804e+07	0	7.16227e+08	9.56319e+08	1.48804e+07	0	0	0	0	0	1.48804e+07	0	1.48804e+07	0	0.256726	0.286041	0.256726	0.342785	0.339051	0.339051	0.020776	0
EFG1	1.10442e+09	8.35762e+08	67332399	3.44321e+06	1.10442e+09	1.00156e+09	67332399	4.12625e+06	6.46425e+06	0	6.46425e+06	0	7.37966e+07	3.44321e+06	7.37966e+07	4.12625e+06	0.395871	0.299572	0.395871	0.359	0.355089	0.355089	0.0668192	0.00411984
EMG1	6.73551e+08	7.18222e+08	1.01712e+07	185086	6.73551e+08	8.60699e+08	1.01712e+07	221802	0	0	0	0	1.01712e+07	185086	1.01712e+07	221802	0.241429	0.257441	0.241429	0.308511	0.30515	0.30515	0.0151009	0.0002577
ENP1	2.43784e+08	2.77038e+08	2.3858e+06	0	2.43784e+08	3.31996e+08	2.3858e+06	0	0	0	0	0	2.3858e+06	0	2.3858e+06	0	0.0873823	0.0993022	0.0873823	0.119001	0.117705	0.117705	0.00978654	0
ENP2	1.49311e+09	1.34799e+09	2.08443e+07	320940	1.49311e+09	1.61539e+09	2.08443e+07	384607	0	0	0	0	2.08443e+07	320940	2.08443e+07	384607	0.535194	0.483175	0.535194	0.579025	0.572718	0.572718	0.0139603	0.000238088
ERB1	5.31196e+08	6.03681e+08	8.88903e+06	1.06837e+06	5.31196e+08	7.23436e+08	8.88903e+06	1.28031e+06	0	0	0	0	8.88903e+06	1.06837e+06	8.88903e+06	1.28031e+06	0.190403	0.216385	0.190403	0.25931	0.256485	0.256485	0.016734	0.00176976
ESF1	2.09808e+09	1.68193e+09	6.86044e+07	458504	2.09808e+09	2.01559e+09	6.86044e+07	549460	594064	0	594064	0	6.91985e+07	458504	6.91985e+07	549460	0.75204	0.602876	0.75204	0.722471	0.714602	0.714602	0.0329818	0.000272605
ESF2	1.17375e+09	9.82432e+08	1.82584e+07	454159	1.17375e+09	1.17732e+09	1.82584e+07	544252	0	0	0	0	1.82584e+07	454159	1.82584e+07	544252	0.42072	0.352145	0.42072	0.422001	0.417405	0.417405	0.0155557	0.00046228
FAF1	1.5182e+08	1.89489e+08	6.57536e+06	149390	1.5182e+08	2.27079e+08	6.57536e+06	179025	434550	0	434550	0	7.00991e+06	149390	7.00991e+06	179025	0.0544188	0.0679208	0.0544188	0.0813946	0.0805081	0.0805081	0.0461723	0.000788382
FCF1	2.95203e+08	2.85051e+08	1.38519e+07	918460	2.95203e+08	3.41598e+08	1.38519e+07	1.10066e+06	0	0	0	0	1.38519e+07	918460	1.38519e+07	1.10066e+06	0.105813	0.102174	0.105813	0.122443	0.12111	0.12111	0.0469233	0.00322209
FCF2	1.24188e+09	1.04899e+09	9.22363e+07	7.69455e+06	1.24188e+09	1.25708e+09	9.22363e+07	9.22096e+06	2.70203e+06	0	2.70203e+06	0	9.49383e+07	7.69455e+06	9.49383e+07	9.22096e+06	0.445142	0.376002	0.445142	0.450591	0.445683	0.445683	0.0764472	0.00733521
FYV7	63021603	45802376	9544347	0	63021603	5.48884e+07	9544347	0	0	0	0	0	9544347	0	9544347	0	0.0225896	0.0164175	0.0225896	0.0196743	0.01946	0.01946	0.151446	0
GAR1	8.8379e+08	6.05662e+08	4.7913e+07	0	8.8379e+08	7.2581e+08	4.7913e+07	0	0	0	0	0	4.7913e+07	0	4.7913e+07	0	0.316787	0.217095	0.316787	0.260161	0.257327	0.257327	0.0542131	0
HAS1	2.12537e+09	1.64899e+09	5.65273e+07	878131	2.12537e+09	1.97611e+09	5.65273e+07	1.05233e+06	0	0	0	0	5.65273e+07	878131	5.65273e+07	1.05233e+06	0.761821	0.591066	0.761821	0.708319	0.700604	0.700604	0.0265965	0.000532528
HCA4	2.31523e+09	1.68321e+09	7.68561e+07	790629	2.31523e+09	2.01712e+09	7.68561e+07	947470	0	0	0	0	7.68561e+07	790629	7.68561e+07	947470	0.829874	0.603334	0.829874	0.72302	0.715145	0.715145	0.033196	0.000469714
IMP3	1.46495e+09	1.17294e+09	5.39857e+07	2.37659e+06	1.46495e+09	1.40562e+09	5.39857e+07	2.84805e+06	4107415	148464	4107415	177916	5.80931e+07	2.52506e+06	5.80931e+07	3.02596e+06	0.525099	0.420431	0.525099	0.503834	0.498346	0.498346	0.0396554	0.00215276
IMP4	1.66028e+09	1.3277e+09	2.17494e+07	206297	1.66028e+09	1.59108e+09	2.17494e+07	247222	0	0	0	0	2.17494e+07	206297	2.17494e+07	247222	0.595115	0.475903	0.595115	0.57031	0.564098	0.564098	0.0130998	0.00015538
IPI3	9.90386e+06	5.39671e+06	0	0	9.90386e+06	6.46728e+06	0	0	0	0	0	0	0	0	0	0	0.00354996	0.00193441	0.00354996	0.00231814	0.00229289	0.00229289	0	0
JIP5	3.65832e+07	4.16231e+07	0	0	3.65832e+07	4.98801e+07	0	0	0	0	0	0	0	0	0	0	0.013113	0.0149195	0.013113	0.0178791	0.0176844	0.0176844	0	0
KRE33	3.27032e+09	3.17112e+09	8.26425e+07	2.64708e+06	3.27032e+09	3.80019e+09	8.26425e+07	3.17219e+06	0	0	0	0	8.26425e+07	2.64708e+06	8.26425e+07	3.17219e+06	1.17222	1.13666	1.17222	1.36215	1.34731	1.34731	0.0252705	0.000834747
KRI1	2.04198e+09	1.41929e+09	1.13597e+08	3.48744e+06	2.04198e+09	1.70084e+09	1.13597e+08	4.17926e+06	3.59364e+06	88761.2	3.59364e+06	106369	117190629	3.5762e+06	117190629	4.28563e+06	0.731932	0.508732	0.731932	0.609652	0.603012	0.603012	0.0573906	0.00251971
KRR1	1.34756e+09	1.11589e+09	4.67537e+07	1.18247e+06	1.34756e+09	1.33726e+09	4.67537e+07	1.41705e+06	3.80852e+06	0	3.80852e+06	0	5.05622e+07	1.18247e+06	5.05622e+07	1.41705e+06	0.483023	0.399983	0.483023	0.47933	0.474109	0.474109	0.0375212	0.00105966
LCP5	7.88941e+08	7.22198e+08	1.55811e+07	766137	7.88941e+08	8.65464e+08	1.55811e+07	918120	0	0	0	0	1.55811e+07	766137	1.55811e+07	918120	0.28279	0.258866	0.28279	0.310219	0.30684	0.30684	0.0197494	0.00106084
MAK11	5.27164e+07	7.22922e+07	445357	0	5.27164e+07	8.66332e+07	445357	0	0	0	0	0	445357	0	445357	0	0.0188958	0.0259126	0.0188958	0.031053	0.0307147	0.0307147	0.00844817	0
MAK16	109578587	127831358	0	0	109578587	1.5319e+08	0	0	0	0	0	0	0	0	0	0	0.0392776	0.0458201	0.0392776	0.0549097	0.0543116	0.0543116	0	0
MAK21	6.74788e+08	5.86287e+08	1.55359e+07	894897	6.74788e+08	7.02591e+08	1.55359e+07	1.07242e+06	0	0	0	0	1.55359e+07	894897	1.55359e+07	1.07242e+06	0.241872	0.21015	0.241872	0.251838	0.249095	0.249095	0.0230234	0.00152638
MAK5	1.28944e+08	1.47369e+08	275266	0	1.28944e+08	1.76603e+08	275266	0	0	0	0	0	275266	0	275266	0	0.0462191	0.0528231	0.0462191	0.0633019	0.0626124	0.0626124	0.00213477	0
MPP10	3.80529e+09	3.36979e+09	1.807e+08	6.23048e+06	3.80529e+09	4.03828e+09	1.807e+08	7.46645e+06	4.57627e+06	0	4.57627e+06	0	1.85277e+08	6.23048e+06	1.85277e+08	7.46645e+06	1.36397	1.20788	1.36397	1.44749	1.43172	1.43172	0.0486893	0.00184892
MRD1	1.45138e+09	1.09169e+09	5.6557e+07	715969	1.45138e+09	1.30825e+09	5.6557e+07	857999	0	0	0	0	5.6557e+07	715969	5.6557e+07	857999	0.520234	0.391307	0.520234	0.468932	0.463824	0.463824	0.0389678	0.000655837
MRT4	3.60912e+08	3.11803e+08	8.64696e+06	329302	3.60912e+08	3.73657e+08	8.64696e+06	394627	0	0	0	0	8.64696e+06	329302	8.64696e+06	394627	0.129366	0.111763	0.129366	0.133934	0.132476	0.132476	0.0239586	0.00105612
NAN1	3.31893e+09	2.87255e+09	8.29619e+07	0	3.31893e+09	3.4424e+09	8.29619e+07	0	0	0	0	0	8.29619e+07	0	8.29619e+07	0	1.18964	1.02964	1.18964	1.2339	1.22046	1.22046	0.0249966	0
NHP2	7.68535e+08	5.38465e+08	3.39831e+07	163020	7.68535e+08	6.45283e+08	3.39831e+07	195359	0	0	0	0	3.39831e+07	163020	3.39831e+07	195359	0.275475	0.193008	0.275475	0.231296	0.228777	0.228777	0.0442181	0.00030275
NIP7	2.9336e+07	3.19648e+07	0	0	2.9336e+07	3.83059e+07	0	0	0	0	0	0	0	0	0	0	0.0105153	0.0114575	0.0105153	0.0137304	0.0135809	0.0135809	0	0
NMD3	4.76175e+06	3506948	0	0	4.76175e+06	4.20264e+06	0	0	0	0	0	0	0	0	0	0	0.00170681	0.00125704	0.00170681	0.0015064	0.00148999	0.00148999	0	0
NOB1	4.38669e+07	3.49174e+07	0	0	4.38669e+07	4.18441e+07	0	0	0	0	0	0	0	0	0	0	0.0157237	0.0125159	0.0157237	0.0149987	0.0148353	0.0148353	0	0
NOC2	4.98998e+08	4.48733e+08	8.03779e+06	99122	4.98998e+08	5.3775e+08	8.03779e+06	118785	0	0	0	0	8.03779e+06	99122	8.03779e+06	118785	0.178862	0.160845	0.178862	0.192752	0.190653	0.190653	0.0161079	0.000220893
NOC3	8.36695e+06	7.11556e+06	0	0	8.36695e+06	8.52711e+06	0	0	0	0	0	0	0	0	0	0	0.00299907	0.00255052	0.00299907	0.00305647	0.00302318	0.00302318	0	0
NOC4	3.31929e+08	3.5564e+08	1.22635e+07	0	3.31929e+08	4.26191e+08	1.22635e+07	0	0	0	0	0	1.22635e+07	0	1.22635e+07	0	0.118977	0.127476	0.118977	0.152765	0.151101	0.151101	0.0369461	0
NOG1	7.12721e+07	7.5864e+07	0	0	7.12721e+07	9.09134e+07	0	0	0	0	0	0	0	0	0	0	0.0255469	0.0271928	0.0255469	0.0325872	0.0322322	0.0322322	0	0
NOG2	8801813	7.69999e+06	0	0	8801813	9.22748e+06	0	0	0	0	0	0	0	0	0	0	0.00315494	0.00276	0.00315494	0.00330751	0.00327149	0.00327149	0	0
NOP1	8.01225e+09	6.14697e+09	1.8603e+08	1.1089e+07	8.01225e+09	7.36638e+09	1.8603e+08	1.32888e+07	6.79928e+06	261101	6.79928e+06	312897	1.9283e+08	1.13501e+07	1.9283e+08	1.36017e+07	2.87193	2.20333	2.87193	2.64042	2.61166	2.61166	0.0240669	0.00184645
NOP10	4.65414e+08	2.90699e+08	2.28536e+07	518880	4.65414e+08	3.48367e+08	2.28536e+07	621813	2.12468e+06	0	2.12468e+06	0	2.49783e+07	518880	2.49783e+07	621813	0.166824	0.104199	0.166824	0.124869	0.123509	0.123509	0.0536689	0.00178494
NOP12	1.72917e+09	1.19466e+09	7.01035e+07	2.13821e+06	1.72917e+09	1.43165e+09	7.01035e+07	2.56237e+06	7.75544e+06	294703	7.75544e+06	353165	7.78589e+07	2.43291e+06	7.78589e+07	2.91554e+06	0.619807	0.428215	0.619807	0.513162	0.507573	0.507573	0.0450268	0.00203649
NOP13	4.27194e+08	3.49791e+08	1.04431e+07	295487	4.27194e+08	4.19181e+08	1.04431e+07	354104	0	0	0	0	1.04431e+07	295487	1.04431e+07	354104	0.153124	0.12538	0.153124	0.150252	0.148616	0.148616	0.0244458	0.000844751
NOP14	6.95466e+08	7.75725e+08	1.00398e+07	0	6.95466e+08	9.29609e+08	1.00398e+07	0	0	0	0	0	1.00398e+07	0	1.00398e+07	0	0.249284	0.278052	0.249284	0.333211	0.329581	0.329581	0.0144361	0
NOP15	2.43199e+08	2.11433e+08	1.22455e+07	543431	2.43199e+08	2.53376e+08	1.22455e+07	651234	0	0	0	0	1.22455e+07	543431	1.22455e+07	651234	0.0871726	0.0757865	0.0871726	0.0908206	0.0898314	0.0898314	0.0503517	0.00257023
NOP16	9.58925e+07	1.12611e+08	3.50443e+06	0	9.58925e+07	1.3495e+08	3.50443e+06	0	0	0	0	0	3.50443e+06	0	3.50443e+06	0	0.0343719	0.0403644	0.0343719	0.0483717	0.0478448	0.0478448	0.0365454	0
NOP19	6.55451e+07	4.58001e+07	1.92748e+06	208174	6.55451e+07	5.48857e+07	1.92748e+06	249470	0	0	0	0	1.92748e+06	208174	1.92748e+06	249470	0.0234941	0.0164167	0.0234941	0.0196733	0.019459	0.019459	0.0294069	0.00454527
NOP2	1.13983e+08	1.29327e+08	782970	0	1.13983e+08	1.54983e+08	782970	0	0	0	0	0	782970	0	782970	0	0.0408564	0.0463563	0.0408564	0.0555522	0.0549471	0.0549471	0.00686917	0
NOP4	4.05221e+08	4.37706e+08	1.06268e+07	382224	4.05221e+08	5.24536e+08	1.06268e+07	458047	309338	0	309338	0	1.09361e+07	382224	1.09361e+07	458047	0.145248	0.156892	0.145248	0.188016	0.185968	0.185968	0.0269881	0.000873242
NOP53	7.14063e+06	6.35634e+06	0	0	7.14063e+06	7.61727e+06	0	0	0	0	0	0	0	0	0	0	0.0025595	0.00227838	0.0025595	0.00273035	0.00270061	0.00270061	0	0
NOP56	8.03885e+09	6.58132e+09	1.70464e+08	3.63776e+06	8.03885e+09	7.88689e+09	1.70464e+08	4.3594e+06	1.35967e+07	0	1.35967e+07	0	1.84061e+08	3.63776e+06	1.84061e+08	4.3594e+06	2.88146	2.35902	2.88146	2.82699	2.7962	2.7962	0.0228964	0.00055274
NOP58	6.08187e+09	4.48483e+09	7.5873e+07	726500	6.08187e+09	5.37451e+09	7.5873e+07	870620	0	0	0	0	7.5873e+07	726500	7.5873e+07	870620	2.18	1.60755	2.18	1.92645	1.90547	1.90547	0.0124753	0.000161991
NOP6	7.19956e+08	5.06372e+08	3.56987e+07	1.43007e+06	7.19956e+08	6.06824e+08	3.56987e+07	1.71376e+06	0	0	0	0	3.56987e+07	1.43007e+06	3.56987e+07	1.71376e+06	0.258062	0.181505	0.258062	0.217511	0.215142	0.215142	0.0495845	0.00282415
NOP7	3.0997e+08	3.11605e+08	1.09122e+07	0	3.0997e+08	3.7342e+08	1.09122e+07	0	294822	0	294822	0	1.1207e+07	0	1.1207e+07	0	0.111106	0.111692	0.111106	0.133849	0.132391	0.132391	0.0361552	0
NOP8	8.8639e+07	7.81913e+07	1.2627e+06	0	8.8639e+07	9.37024e+07	1.2627e+06	0	0	0	0	0	1.2627e+06	0	1.2627e+06	0	0.0317719	0.028027	0.0317719	0.0335869	0.0332211	0.0332211	0.0142454	0
NOP9	1.09877e+09	6.76586e+08	2.24731e+07	418298	1.09877e+09	8.10803e+08	2.24731e+07	501278	0	0	0	0	2.24731e+07	418298	2.24731e+07	501278	0.393845	0.242517	0.393845	0.290626	0.28746	0.28746	0.020453	0.000618248
NSA1	6.69255e+07	7.91741e+07	0	0	6.69255e+07	9.48803e+07	0	0	0	0	0	0	0	0	0	0	0.0239889	0.0283793	0.0239889	0.0340091	0.0336386	0.0336386	0	0
NSR1	1.35879e+09	8.59831e+08	2.96845e+07	425148	1.35879e+09	1.0304e+09	2.96845e+07	509486	0	0	0	0	2.96845e+07	425148	2.96845e+07	509486	0.487049	0.308199	0.487049	0.369338	0.365315	0.365315	0.0218462	0.000494455
NUG1	2.66956e+07	2.23155e+07	0	0	2.66956e+07	2.67423e+07	0	0	0	0	0	0	0	0	0	0	0.00956882	0.00799879	0.00956882	0.00958555	0.00948115	0.00948115	0	0
PNO1	2.86983e+08	3.10738e+08	6.7695e+06	787569	2.86983e+08	3.7238e+08	6.7695e+06	943803	0	0	0	0	6.7695e+06	787569	6.7695e+06	943803	0.102867	0.111381	0.102867	0.133477	0.132023	0.132023	0.0235885	0.00253452
PRP43	4.25028e+08	2.41245e+08	5.36602e+06	142790	4.25028e+08	2.89102e+08	5.36602e+06	171116	0	0	0	0	5.36602e+06	142790	5.36602e+06	171116	0.152348	0.0864723	0.152348	0.103626	0.102498	0.102498	0.0126251	0.000591887
PUF6	2.58289e+08	2.42064e+08	6.10701e+06	0	2.58289e+08	2.90083e+08	6.10701e+06	0	0	0	0	0	6.10701e+06	0	6.10701e+06	0	0.0925816	0.0867658	0.0925816	0.103978	0.102845	0.102845	0.0236441	0
PWP1	774514176	4.0638e+08	1.6257e+07	401179	774514176	4.86995e+08	1.6257e+07	480763	0	0	0	0	1.6257e+07	401179	1.6257e+07	480763	0.277618	0.145664	0.277618	0.17456	0.172658	0.172658	0.0209899	0.000987202
PWP2	3.92915e+09	3.54035e+09	4.67009e+07	0	3.92915e+09	4.24267e+09	4.67009e+07	0	0	0	0	0	4.67009e+07	0	4.67009e+07	0	1.40837	1.26901	1.40837	1.52075	1.50419	1.50419	0.0118857	0
RAT1	2.97833e+06	1.41074e+06	0	0	2.97833e+06	1.6906e+06	0	0	0	0	0	0	0	0	0	0	0.00106756	0.000505669	0.00106756	0.000605981	0.000599381	0.000599381	0	0
RCL1	7.94036e+08	7.54549e+08	5.19257e+06	0	7.94036e+08	9.04233e+08	5.19257e+06	0	815695	0	815695	0	6.00826e+06	0	6.00826e+06	0	0.284616	0.270462	0.284616	0.324115	0.320585	0.320585	0.00756673	0
RCM1	2.66569e+06	2.96169e+06	0	0	2.66569e+06	3.54922e+06	0	0	0	0	0	0	0	0	0	0	0.000955497	0.00106159	0.000955497	0.00127219	0.00125833	0.00125833	0	0
REH1	994204	1.75221e+06	0	0	994204	2.09981e+06	0	0	0	0	0	0	0	0	0	0	0.000356364	0.000628066	0.000356364	0.000752658	0.00074446	0.00074446	0	0
RIO1	2.11257e+06	1.26104e+06	0	0	2.11257e+06	1.5112e+06	0	0	0	0	0	0	0	0	0	0	0.000757233	0.00045201	0.000757233	0.000541677	0.000535777	0.000535777	0	0
RIO2	1.19995e+07	1.13228e+07	0	0	1.19995e+07	1.35689e+07	0	0	0	0	0	0	0	0	0	0	0.00430111	0.00405856	0.00430111	0.00486368	0.0048107	0.0048107	0	0
RIX1	3.26471e+06	2.82443e+06	0	0	3.26471e+06	3.38472e+06	0	0	0	0	0	0	0	0	0	0	0.00117021	0.00101239	0.00117021	0.00121323	0.00120001	0.00120001	0	0
RIX7	1.24079e+08	8.43424e+07	0	0	1.24079e+08	1.01074e+08	0	0	0	0	0	0	0	0	0	0	0.0444751	0.0302319	0.0444751	0.0362291	0.0358345	0.0358345	0	0
RLP24	3.55997e+07	4.2328e+07	0	0	3.55997e+07	5.07248e+07	0	0	0	0	0	0	0	0	0	0	0.0127604	0.0151721	0.0127604	0.0181819	0.0179838	0.0179838	0	0
RLP7	2.20648e+08	1.99187e+08	7.424e+06	136412	2.20648e+08	2.38701e+08	7.424e+06	163473	0	0	0	0	7.424e+06	136412	7.424e+06	163473	0.0790896	0.0713971	0.0790896	0.0855605	0.0846286	0.0846286	0.0336463	0.000684842
ROK1	9.14222e+08	8.51334e+08	1.80571e+07	0	9.14222e+08	1.02022e+09	1.80571e+07	0	501387	0	501387	0	1.85585e+07	0	1.85585e+07	0	0.327696	0.305154	0.327696	0.365689	0.361706	0.361706	0.0202997	0
RPF1	12747192	1.35749e+07	0	0	12747192	1.62678e+07	0	0	0	0	0	0	0	0	0	0	0.00456913	0.0048658	0.00456913	0.00583105	0.00576754	0.00576754	0	0
RPF2	1.02394e+08	9.94589e+07	1.84201e+06	0	1.02394e+08	1.19189e+08	1.84201e+06	0	0	0	0	0	1.84201e+06	0	1.84201e+06	0	0.0367022	0.0356502	0.0367022	0.0427223	0.042257	0.042257	0.0179895	0
RPL10	561190060	4.24279e+08	0	0	561190060	5.08445e+08	0	0	0	0	0	0	0	0	0	0	0.201154	0.152079	0.201154	0.182248	0.180263	0.180263	0	0
RPL11	3.87543e+08	2.99283e+08	2.01118e+07	4.58668e+06	3.87543e+08	3.58653e+08	2.01118e+07	5.49656e+06	0	0	0	0	2.01118e+07	4.58668e+06	2.01118e+07	5.49656e+06	0.138912	0.107276	0.138912	0.128556	0.127156	0.127156	0.0518956	0.0153256
RPL12	5.38748e+08	3.66976e+08	9.04085e+06	994437	5.38748e+08	4.39775e+08	9.04085e+06	1.19171e+06	1.30246e+06	0	1.30246e+06	0	1.03433e+07	994437	1.03433e+07	1.19171e+06	0.19311	0.13154	0.19311	0.157634	0.155917	0.155917	0.0191988	0.00270981
RPL13	1.02947e+09	8.33552e+08	4.75457e+07	17826570	1.02947e+09	9.98908e+08	4.75457e+07	2.13629e+07	0	0	0	0	4.75457e+07	17826570	4.75457e+07	2.13629e+07	0.369004	0.29878	0.369004	0.358051	0.354151	0.354151	0.0461848	0.0213863
RPL14	3.28221e+08	2.96888e+08	10213921	3.58523e+06	3.28221e+08	3.55784e+08	10213921	4.29645e+06	0	0	0	0	10213921	3.58523e+06	10213921	4.29645e+06	0.117648	0.106417	0.117648	0.127528	0.126139	0.126139	0.031119	0.012076
RPL15	5.80361e+08	5.03707e+08	7.6931e+07	2.21434e+07	5.80361e+08	6.03629e+08	7.6931e+07	2.65361e+07	2.28343e+06	426800	2.28343e+06	511466	7.92145e+07	2.25702e+07	7.92145e+07	2.70475e+07	0.208026	0.18055	0.208026	0.216366	0.214009	0.214009	0.136492	0.0448082
RPL16	4.22512e+08	3.50072e+08	2.73323e+07	9.26023e+06	4.22512e+08	4.19518e+08	2.73323e+07	1.10972e+07	0	0	0	0	2.73323e+07	9.26023e+06	2.73323e+07	1.10972e+07	0.151446	0.125481	0.151446	0.150373	0.148735	0.148735	0.06469	0.0264523
RPL17	5.80791e+08	4.65841e+08	1.33312e+07	1.41088e+06	5.80791e+08	5.58252e+08	1.33312e+07	1.69077e+06	0	0	0	0	1.33312e+07	1.41088e+06	1.33312e+07	1.69077e+06	0.20818	0.166977	0.20818	0.200101	0.197921	0.197921	0.0229535	0.00302868
RPL18	8.21251e+08	6.76254e+08	8.14678e+07	5.53896e+07	8.21251e+08	8.10406e+08	8.14678e+07	6.63775e+07	0	0	0	0	8.14678e+07	5.53896e+07	8.14678e+07	6.63775e+07	0.294371	0.242398	0.294371	0.290483	0.287319	0.287319	0.0991996	0.0819065
RPL19	692631037	5.22098e+08	2.98348e+07	5.78591e+06	692631037	6.25669e+08	2.98348e+07	6.93369e+06	0	0	0	0	2.98348e+07	5.78591e+06	2.98348e+07	6.93369e+06	0.248268	0.187142	0.248268	0.224266	0.221823	0.221823	0.0430746	0.011082
RPL1	4.9646e+08	3.82381e+08	5.11334e+07	1.59109e+07	4.9646e+08	4.58236e+08	5.11334e+07	1.90672e+07	0	0	0	0	5.11334e+07	1.59109e+07	5.11334e+07	1.90672e+07	0.177952	0.137061	0.177952	0.164251	0.162462	0.162462	0.102996	0.0416101
RPL20	338737408	2.86709e+08	1.03385e+07	3.40879e+06	338737408	3.43585e+08	1.03385e+07	4.08501e+06	0	0	0	0	1.03385e+07	3.40879e+06	1.03385e+07	4.08501e+06	0.121418	0.102768	0.121418	0.123155	0.121814	0.121814	0.0305206	0.0118894
RPL21	3.29295e+08	2.144e+08	3.81095e+06	318047	3.29295e+08	2.56931e+08	3.81095e+06	381139	0	0	0	0	3.81095e+06	318047	3.81095e+06	381139	0.118033	0.0768498	0.118033	0.0920949	0.0910918	0.0910918	0.0115731	0.00148343
RPL22	1.73239e+08	9.43202e+07	5.82017e+06	0	1.73239e+08	1.13031e+08	5.82017e+06	0	0	0	0	0	5.82017e+06	0	5.82017e+06	0	0.062096	0.0338083	0.062096	0.040515	0.0400737	0.0400737	0.0335962	0
RPL23	3.43822e+08	2.7919e+08	4.89597e+06	1.70663e+06	3.43822e+08	3.34574e+08	4.89597e+06	2.04518e+06	0	0	0	0	4.89597e+06	1.70663e+06	4.89597e+06	2.04518e+06	0.12324	0.100073	0.12324	0.119925	0.118619	0.118619	0.0142399	0.00611279
RPL24	3.73933e+08	2.88175e+08	1.1307e+07	699143	3.73933e+08	3.45341e+08	1.1307e+07	837835	0	0	0	0	1.1307e+07	699143	1.1307e+07	837835	0.134033	0.103294	0.134033	0.123785	0.122436	0.122436	0.030238	0.00242611
RPL25	5.255e+08	3.90186e+08	3.82611e+07	1.38634e+07	5.255e+08	4.67589e+08	3.82611e+07	1.66136e+07	0	0	0	0	3.82611e+07	1.38634e+07	3.82611e+07	1.66136e+07	0.188361	0.139859	0.188361	0.167604	0.165778	0.165778	0.0728089	0.0355303
RPL26	4.92303e+08	3.61548e+08	3.94004e+06	770127	4.92303e+08	4.3327e+08	3.94004e+06	922901	0	0	0	0	3.94004e+06	770127	3.94004e+06	922901	0.176462	0.129594	0.176462	0.155302	0.153611	0.153611	0.00800329	0.00213008
RPL27	445382516	3.32754e+08	1.82709e+07	5.34312e+06	445382516	3.98765e+08	1.82709e+07	6.40306e+06	0	0	0	0	1.82709e+07	5.34312e+06	1.82709e+07	6.40306e+06	0.159644	0.119273	0.159644	0.142934	0.141377	0.141377	0.0410229	0.0160572
RPL28	3.23019e+08	2.46167e+08	7.42877e+06	985014	3.23019e+08	2.95e+08	7.42877e+06	1.18042e+06	0	0	0	0	7.42877e+06	985014	7.42877e+06	1.18042e+06	0.115783	0.0882366	0.115783	0.10574	0.104589	0.104589	0.022998	0.00400141
RPL2	6.56257e+08	5.18077e+08	6.87495e+06	463833	6.56257e+08	6.20851e+08	6.87495e+06	555846	0	0	0	0	6.87495e+06	463833	6.87495e+06	555846	0.23523	0.185701	0.23523	0.222539	0.220115	0.220115	0.010476	0.000895297
RPL3	1.07861e+09	9.41314e+08	3.37654e+07	1.00605e+07	1.07861e+09	1.12805e+09	3.37654e+07	1.20562e+07	2.30016e+06	0	2.30016e+06	0	3.60655e+07	1.00605e+07	3.60655e+07	1.20562e+07	0.386619	0.337406	0.386619	0.404339	0.399935	0.399935	0.0334371	0.0106877
RPL30	2.83823e+08	259527905	1.22764e+07	3.48192e+06	2.83823e+08	3.11012e+08	1.22764e+07	4.17264e+06	0	0	0	0	1.22764e+07	3.48192e+06	1.22764e+07	4.17264e+06	0.101734	0.0930257	0.101734	0.11148	0.110265	0.110265	0.0432539	0.0134163
RPL31	3.98021e+08	2.89409e+08	5.44509e+06	0	3.98021e+08	3.46821e+08	5.44509e+06	0	0	0	0	0	5.44509e+06	0	5.44509e+06	0	0.142667	0.103736	0.142667	0.124315	0.122961	0.122961	0.0136804	0
RPL32	5.64775e+08	4.71183e+08	2.70713e+07	11666819	5.64775e+08	5.64654e+08	2.70713e+07	1.39812e+07	0	0	0	0	2.70713e+07	11666819	2.70713e+07	1.39812e+07	0.202439	0.168892	0.202439	0.202396	0.200191	0.200191	0.0479329	0.0247607
RPL33	312820610	2.85053e+08	10354316	6.25043e+06	312820610	3.416e+08	10354316	7.49035e+06	0	0	0	0	10354316	6.25043e+06	10354316	7.49035e+06	0.112128	0.102175	0.112128	0.122444	0.12111	0.12111	0.0330999	0.0219272
RPL34	257074792	205015371	11313248	2558597	257074792	2.45685e+08	11313248	3.06616e+06	0	0	0	0	11313248	2558597	11313248	3.06616e+06	0.0921464	0.0734861	0.0921464	0.0880639	0.0871047	0.0871047	0.0440076	0.01248
RPL35	3.48122e+08	2.91272e+08	20372589	8.2194e+06	3.48122e+08	3.49053e+08	20372589	9.84992e+06	0	0	0	0	20372589	8.2194e+06	20372589	9.84992e+06	0.124782	0.104404	0.124782	0.125115	0.123752	0.123752	0.0585214	0.028219
RPL36	3.78834e+08	2.12941e+08	32205955	7708741	3.78834e+08	2.55184e+08	32205955	9.23796e+06	0	0	0	0	32205955	7708741	32205955	9.23796e+06	0.13579	0.0763272	0.13579	0.0914685	0.0904722	0.0904722	0.0850133	0.0362012
RPL37	5.58452e+07	4.19864e+07	0	0	5.58452e+07	5.03154e+07	0	0	0	0	0	0	0	0	0	0	0.0200173	0.0150497	0.0200173	0.0180352	0.0178387	0.0178387	0	0
RPL38	1.81505e+08	1.40122e+08	2.8003e+06	0	1.81505e+08	1.67919e+08	2.8003e+06	0	0	0	0	0	2.8003e+06	0	2.8003e+06	0	0.065059	0.0502256	0.065059	0.0601891	0.0595335	0.0595335	0.0154282	0
RPL39	69866773	51148213	0	0	69866773	6.12947e+07	0	0	0	0	0	0	0	0	0	0	0.0250432	0.0183337	0.0250432	0.0219706	0.0217313	0.0217313	0	0
RPL40	1.16213e+08	7.67724e+07	4845522	338290	1.16213e+08	9.20021e+07	4845522	405398	0	0	0	0	4845522	338290	4845522	405398	0.0416557	0.0275184	0.0416557	0.0329774	0.0326182	0.0326182	0.0416951	0.0044064
RPL42	1.56201e+08	122624640	3.59243e+06	0	1.56201e+08	1.4695e+08	3.59243e+06	0	0	0	0	0	3.59243e+06	0	3.59243e+06	0	0.055989	0.0439538	0.055989	0.0526731	0.0520994	0.0520994	0.0229988	0
RPL43	1.34433e+08	9.831e+07	497028	0	1.34433e+08	1.17812e+08	497028	0	0	0	0	0	497028	0	497028	0	0.0481865	0.0352384	0.0481865	0.0422289	0.0417689	0.0417689	0.00369721	0
RPL4	1.15319e+09	9.94981e+08	3.62793e+07	1.43571e+07	1.15319e+09	1.19236e+09	3.62793e+07	1.72052e+07	0	0	0	0	3.62793e+07	1.43571e+07	3.62793e+07	1.72052e+07	0.413351	0.356643	0.413351	0.427392	0.422737	0.422737	0.03146	0.0144295
RPL5	8.76977e+08	6.79773e+08	1.28676e+07	3.58866e+06	8.76977e+08	8.14623e+08	1.28676e+07	4.30056e+06	2520568	509069	2520568	610056	1.53882e+07	4.09773e+06	1.53882e+07	4.91062e+06	0.314345	0.243659	0.314345	0.291995	0.288815	0.288815	0.0175469	0.00602809
RPL6	5.94526e+08	4.80946e+08	2.5953e+07	7.87246e+06	5.94526e+08	5.76354e+08	2.5953e+07	9.43416e+06	0	0	0	0	2.5953e+07	7.87246e+06	2.5953e+07	9.43416e+06	0.213103	0.172391	0.213103	0.206589	0.204339	0.204339	0.0436532	0.0163687
RPL7	7.52853e+08	6.15325e+08	3.52052e+07	9.63144e+06	7.52853e+08	7.3739e+08	3.52052e+07	1.15421e+07	0	0	0	0	3.52052e+07	9.63144e+06	3.52052e+07	1.15421e+07	0.269854	0.220558	0.269854	0.264312	0.261433	0.261433	0.0467624	0.0156526
RPL8	1.48894e+09	1.09098e+09	2.64769e+08	6.66159e+07	1.48894e+09	1.3074e+09	2.64769e+08	7.98308e+07	0	0	0	0	2.64769e+08	6.66159e+07	2.64769e+08	7.98308e+07	0.533698	0.391054	0.533698	0.468629	0.463524	0.463524	0.177824	0.0610605
RPL9	4.99588e+08	4.09746e+08	4.00571e+06	0	4.99588e+08	4.91029e+08	4.00571e+06	0	0	0	0	0	4.00571e+06	0	4.00571e+06	0	0.179073	0.14687	0.179073	0.176005	0.174088	0.174088	0.00801804	0
RPP0	5.60169e+08	3.94436e+08	10982348	802815	5.60169e+08	4.72682e+08	10982348	962074	0	0	0	0	10982348	802815	10982348	962074	0.200788	0.141382	0.200788	0.169429	0.167584	0.167584	0.0196054	0.00203535
RPP1	1.28663e+08	1.13133e+08	177669	0	1.28663e+08	1.35576e+08	177669	0	0	0	0	0	177669	0	177669	0	0.0461184	0.0405516	0.0461184	0.048596	0.0480667	0.0480667	0.00138088	0
RPP2	3.22105e+08	2.35407e+08	8.70482e+06	306674	3.22105e+08	2.82106e+08	8.70482e+06	367511	0	0	0	0	8.70482e+06	306674	8.70482e+06	367511	0.115456	0.0843799	0.115456	0.101119	0.100017	0.100017	0.0270248	0.00130274
RPS0	511461775	3.68235e+08	7.31048e+06	0	511461775	4.41284e+08	7.31048e+06	0	0	0	0	0	7.31048e+06	0	7.31048e+06	0	0.183329	0.131991	0.183329	0.158175	0.156452	0.156452	0.0142933	0
RPS10	1.94373e+08	1.59442e+08	5072856	418899	1.94373e+08	1.91071e+08	5072856	501998	0	0	0	0	5072856	418899	5072856	501998	0.0696714	0.0571507	0.0696714	0.068488	0.067742	0.067742	0.0260986	0.00262728
RPS11	1.29087e+09	1.17959e+09	3.03635e+08	1.02781e+08	1.29087e+09	1.41359e+09	3.03635e+08	1.2317e+08	611557	81286.8	611557	97412.1	3.04246e+08	1.02862e+08	3.04246e+08	1.23267e+08	0.462702	0.422816	0.462702	0.506691	0.501172	0.501172	0.235691	0.0872012
RPS12	6.0174e+08	5.10641e+08	4.86183e+07	1.08316e+07	6.0174e+08	6.1194e+08	4.86183e+07	1.29803e+07	0	0	0	0	4.86183e+07	1.08316e+07	4.86183e+07	1.29803e+07	0.215689	0.183035	0.215689	0.219345	0.216956	0.216956	0.0807961	0.0212117
RPS13	7.53831e+08	6.39952e+08	1.24168e+08	3.12882e+07	7.53831e+08	7.66903e+08	1.24168e+08	3.74949e+07	0	0	0	0	1.24168e+08	3.12882e+07	1.24168e+08	3.74949e+07	0.270205	0.229386	0.270205	0.27489	0.271896	0.271896	0.164716	0.0488914
RPS14	1.21756e+09	9.20684e+08	2.5025e+08	6.94495e+07	1.21756e+09	1.10332e+09	2.5025e+08	8.32265e+07	0	0	0	0	2.5025e+08	6.94495e+07	2.5025e+08	8.32265e+07	0.436426	0.330012	0.436426	0.395478	0.39117	0.39117	0.205533	0.0754325
RPS15	6.57071e+07	4.97263e+07	0	0	6.57071e+07	5.95907e+07	0	0	0	0	0	0	0	0	0	0	0.0235522	0.017824	0.0235522	0.0213598	0.0211272	0.0211272	0	0
RPS16	7.46931e+08	6.77365e+08	80771855	3.53911e+07	7.46931e+08	8.11737e+08	80771855	4.24118e+07	0	0	0	0	80771855	3.53911e+07	80771855	4.24118e+07	0.267731	0.242796	0.267731	0.290961	0.287791	0.287791	0.108138	0.0522482
RPS17	3.39912e+08	1.9787e+08	7.60836e+06	330439	3.39912e+08	2.37123e+08	7.60836e+06	395990	0	0	0	0	7.60836e+06	330439	7.60836e+06	395990	0.121839	0.070925	0.121839	0.0849948	0.084069	0.084069	0.0223834	0.00166998
RPS18	8.10599e+08	6.95478e+08	7.39932e+07	3.05502e+07	8.10599e+08	8.33444e+08	7.39932e+07	3.66106e+07	0	0	0	0	7.39932e+07	3.05502e+07	7.39932e+07	3.66106e+07	0.290553	0.249289	0.290553	0.298741	0.295487	0.295487	0.0912821	0.0439269
RPS19	5.43981e+08	4.16808e+08	34738575	9.87417e+06	5.43981e+08	4.99492e+08	34738575	1.1833e+07	0	0	0	0	34738575	9.87417e+06	34738575	1.1833e+07	0.194986	0.149401	0.194986	0.179039	0.177089	0.177089	0.0638599	0.02369
RPS1	1228489866	9.85944e+08	3.4058e+07	1.19648e+07	1228489866	1.18153e+09	3.4058e+07	1.43383e+07	0	0	0	0	3.4058e+07	1.19648e+07	3.4058e+07	1.43383e+07	0.440342	0.353404	0.440342	0.42351	0.418897	0.418897	0.0277234	0.0121354
RPS2	4.70322e+08	3.48067e+08	1.31363e+07	965918	4.70322e+08	4.17115e+08	1.31363e+07	1.15753e+06	0	0	0	0	1.31363e+07	965918	1.31363e+07	1.15753e+06	0.168583	0.124762	0.168583	0.149512	0.147883	0.147883	0.0279303	0.00277509
RPS20	3.38053e+08	2.27114e+08	1.34062e+07	721890	3.38053e+08	2.72167e+08	1.34062e+07	865094	0	0	0	0	1.34062e+07	721890	1.34062e+07	865094	0.121172	0.0814071	0.121172	0.0975562	0.0964936	0.0964936	0.039657	0.00317854
RPS21	2.02881e+07	3.60642e+07	0	0	2.02881e+07	4.32185e+07	0	0	0	0	0	0	0	0	0	0	0.00727211	0.0129269	0.00727211	0.0154913	0.0153226	0.0153226	0	0
RPS22	5.42189e+08	4.48952e+08	47966137	1.04299e+07	5.42189e+08	5.38013e+08	47966137	1.24989e+07	0	0	0	0	47966137	1.04299e+07	47966137	1.24989e+07	0.194343	0.160923	0.194343	0.192846	0.190746	0.190746	0.0884675	0.0232316
RPS23	7.39835e+08	6.6423e+08	1.31725e+08	1.78786e+07	7.39835e+08	7.95996e+08	1.31725e+08	2.14253e+07	0	0	0	0	1.31725e+08	1.78786e+07	1.31725e+08	2.14253e+07	0.265188	0.238088	0.265188	0.285319	0.282211	0.282211	0.178047	0.0269163
RPS24	682237428	5.73915e+08	46205872	20428539	682237428	6.87765e+08	46205872	2.4481e+07	0	0	0	0	46205872	20428539	46205872	2.4481e+07	0.244543	0.205715	0.244543	0.246524	0.243839	0.243839	0.067727	0.0355951
RPS25	2.06625e+08	1.46827e+08	2.06412e+06	110582	2.06625e+08	1.75954e+08	2.06412e+06	132519	0	0	0	0	2.06412e+06	110582	2.06412e+06	132519	0.0740629	0.052629	0.0740629	0.0630692	0.0623823	0.0623823	0.0099897	0.000753146
RPS26	1.93516e+08	1.44242e+08	2.73208e+06	171558	1.93516e+08	1.72856e+08	2.73208e+06	205591	0	0	0	0	2.73208e+06	171558	2.73208e+06	205591	0.0693643	0.0517024	0.0693643	0.0619588	0.061284	0.061284	0.0141181	0.00118938
RPS27	191735080	113391936	0	0	191735080	1.35886e+08	0	0	0	0	0	0	0	0	0	0	0.0687259	0.0406444	0.0687259	0.0487073	0.0481767	0.0481767	0	0
RPS28	4.38731e+08	3.70938e+08	30106058	6.36765e+06	4.38731e+08	4.44523e+08	30106058	7.63083e+06	0	0	0	0	30106058	6.36765e+06	30106058	7.63083e+06	0.15726	0.13296	0.15726	0.159336	0.1576	0.1576	0.0686207	0.0171663
RPS29	2.0822e+08	1.73749e+08	0	0	2.0822e+08	2.08217e+08	0	0	0	0	0	0	0	0	0	0	0.0746347	0.0622791	0.0746347	0.0746336	0.0738207	0.0738207	0	0
RPS3	9.13643e+08	6.93764e+08	2.06874e+07	1.78011e+06	9.13643e+08	8.31389e+08	2.06874e+07	2.13324e+06	0	0	0	0	2.06874e+07	1.78011e+06	2.06874e+07	2.13324e+06	0.327488	0.248674	0.327488	0.298005	0.294759	0.294759	0.0226428	0.00256587
RPS30	85588800	6.64594e+07	2.896e+06	333099	85588800	7.96432e+07	2.896e+06	399177	0	0	0	0	2.896e+06	333099	2.896e+06	399177	0.0306786	0.0238218	0.0306786	0.0285475	0.0282365	0.0282365	0.0338363	0.00501206
RPS31	2.30354e+08	1.85031e+08	2.65707e+07	9.38076e+06	2.30354e+08	2.21736e+08	2.65707e+07	1.12417e+07	0	0	0	0	2.65707e+07	9.38076e+06	2.65707e+07	1.12417e+07	0.0825684	0.0663228	0.0825684	0.0794795	0.0786138	0.0786138	0.115348	0.0506984
RPS4	2.10191e+09	1.73858e+09	3.42142e+08	9.10243e+07	2.10191e+09	2.08347e+09	3.42142e+08	1.09081e+08	0	0	0	0	3.42142e+08	9.10243e+07	3.42142e+08	1.09081e+08	0.753414	0.623179	0.753414	0.746802	0.738668	0.738668	0.162777	0.0523556
RPS5	1.26647e+09	9.72076e+08	164138562	50572910	1.26647e+09	1.16491e+09	164138562	6.06053e+07	0	0	0	0	164138562	50572910	164138562	6.06053e+07	0.453957	0.348433	0.453957	0.417553	0.413005	0.413005	0.129603	0.0520257
RPS6	8.88112e+08	7.26949e+08	1.34445e+08	5.62506e+07	8.88112e+08	8.71158e+08	1.34445e+08	6.74093e+07	17857680	4.34531e+06	17857680	5.20731e+06	1.52303e+08	6.05959e+07	1.52303e+08	7.26166e+07	0.318337	0.260569	0.318337	0.312259	0.308858	0.308858	0.17149	0.0833564
RPS7	1.36264e+09	1.20006e+09	1.77568e+08	5.50981e+07	1.36264e+09	1.43812e+09	1.77568e+08	6.60282e+07	0	0	0	0	1.77568e+08	5.50981e+07	1.77568e+08	6.60282e+07	0.488427	0.430152	0.488427	0.515484	0.509869	0.509869	0.130312	0.0459127
RPS8	7.60601e+08	5.9731e+08	1.03159e+08	3.20655e+07	7.60601e+08	7.15802e+08	1.03159e+08	3.84265e+07	0	0	0	0	1.03159e+08	3.20655e+07	1.03159e+08	3.84265e+07	0.272631	0.214101	0.272631	0.256573	0.253779	0.253779	0.135628	0.0536832
RPS9	8.93527e+08	7.93538e+08	8.61784e+07	2.8594e+07	8.93527e+08	9.50956e+08	8.61784e+07	3.42663e+07	0	0	0	0	8.61784e+07	2.8594e+07	8.61784e+07	3.42663e+07	0.320277	0.284437	0.320277	0.340863	0.33715	0.33715	0.0964475	0.0360336
RRP1	6.68124e+07	8.0532e+07	1.07954e+06	0	6.68124e+07	9.65075e+07	1.07954e+06	0	0	0	0	0	1.07954e+06	0	1.07954e+06	0	0.0239484	0.028866	0.0239484	0.0345923	0.0342156	0.0342156	0.0161578	0
RRP12	8.85161e+08	9.31509e+08	1.79202e+07	778093	8.85161e+08	1.1163e+09	1.79202e+07	932447	0	0	0	0	1.79202e+07	778093	1.79202e+07	932447	0.317279	0.333892	0.317279	0.400127	0.395769	0.395769	0.0202451	0.000835304
RRP14	2.09472e+07	1.30451e+07	0	0	2.09472e+07	1.5633e+07	0	0	0	0	0	0	0	0	0	0	0.00750835	0.00467593	0.00750835	0.00560351	0.00554248	0.00554248	0	0
RRP15	6.94505e+07	1.04024e+08	937477	0	6.94505e+07	1.2466e+08	937477	0	0	0	0	0	937477	0	937477	0	0.024894	0.0372866	0.024894	0.0446833	0.0441966	0.0441966	0.0134985	0
RRP3	280011706	3.45836e+08	0	0	280011706	4.14441e+08	0	0	0	0	0	0	0	0	0	0	0.100368	0.123962	0.100368	0.148553	0.146935	0.146935	0	0
RRP36	4.88873e+08	3.48077e+08	2.05785e+07	285162	4.88873e+08	4.17127e+08	2.05785e+07	341731	3.92668e+06	0	3.92668e+06	0	2.45052e+07	285162	2.45052e+07	341731	0.175233	0.124765	0.175233	0.149516	0.147887	0.147887	0.0501259	0.000819251
RRP5	9.10259e+09	7.35585e+09	2.12452e+08	3.70205e+06	9.10259e+09	8.81507e+09	2.12452e+08	4.43645e+06	2.9091e+06	0	2.9091e+06	0	2.15361e+08	3.70205e+06	2.15361e+08	4.43645e+06	3.26275	2.63665	3.26275	3.15969	3.12527	3.12527	0.0236593	0.00050328
RRP7	3.59832e+08	3.3347e+08	8.57961e+06	0	3.59832e+08	3.99622e+08	8.57961e+06	0	0	0	0	0	8.57961e+06	0	8.57961e+06	0	0.128979	0.11953	0.128979	0.143241	0.141681	0.141681	0.0238434	0
RRP8	5.93123e+07	6.27015e+07	636046	0	5.93123e+07	7.51399e+07	636046	0	0	0	0	0	636046	0	636046	0	0.02126	0.0224748	0.02126	0.0269333	0.0266399	0.0266399	0.0107237	0
RRP9	2.53489e+09	2.22305e+09	20914676	0	2.53489e+09	2.66405e+09	20914676	0	0	0	0	0	20914676	0	20914676	0	0.908611	0.796834	0.908611	0.954906	0.944505	0.944505	0.00825072	0
RRS1	5.21795e+07	9.27326e+07	2.86546e+06	95624.9	5.21795e+07	1.11128e+08	2.86546e+06	114594	281451	0	281451	0	3.14691e+06	95624.9	3.14691e+06	114594	0.0187033	0.0332392	0.0187033	0.0398331	0.0393992	0.0393992	0.0603094	0.00103119
RSA3	9.69209e+07	8.59898e+07	0	0	9.69209e+07	1.03048e+08	0	0	0	0	0	0	0	0	0	0	0.0347405	0.0308224	0.0347405	0.0369367	0.0365344	0.0365344	0	0
SOF1	2.83238e+09	2.43903e+09	1.29543e+08	2.32004e+06	2.83238e+09	2.92287e+09	1.29543e+08	2.78028e+06	9.17405e+06	0	9.17405e+06	0	1.38717e+08	2.32004e+06	1.38717e+08	2.78028e+06	1.01524	0.87425	1.01524	1.04768	1.03627	1.03627	0.0489755	0.000951216
SSF1	1.85547e+07	2.21274e+07	0	0	1.85547e+07	2.65169e+07	0	0	0	0	0	0	0	0	0	0	0.0066508	0.00793139	0.0066508	0.00950478	0.00940125	0.00940125	0	0
SSF2	5.0601e+07	7.28454e+07	0	0	5.0601e+07	8.72961e+07	0	0	0	0	0	0	0	0	0	0	0.0181375	0.0261109	0.0181375	0.0312906	0.0309498	0.0309498	0	0
UTP10	8.49947e+09	7.38841e+09	1.97075e+08	1.65118e+06	8.49947e+09	8.85409e+09	1.97075e+08	1.97874e+06	5.46435e+06	0	5.46435e+06	0	2.02539e+08	1.65118e+06	2.02539e+08	1.97874e+06	3.04657	2.64832	3.04657	3.17368	3.13911	3.13911	0.0238296	0.000223483
UTP11	1.5569e+09	1.31838e+09	5.45025e+07	3.60857e+06	1.5569e+09	1.57991e+09	5.45025e+07	4.32441e+06	0	0	0	0	5.45025e+07	3.60857e+06	5.45025e+07	4.32441e+06	0.558057	0.472561	0.558057	0.566306	0.560137	0.560137	0.0350072	0.00273713
UTP13	3.4442e+09	3.05889e+09	6.60062e+07	774643	3.4442e+09	3.66569e+09	6.60062e+07	928313	0	0	0	0	6.60062e+07	774643	6.60062e+07	928313	1.23455	1.09643	1.23455	1.31394	1.29963	1.29963	0.0191644	0.000253243
UTP14	1.61937e+09	1.85432e+09	5.01958e+07	1.4897e+06	1.61937e+09	2.22217e+09	5.01958e+07	1.78522e+06	0	0	0	0	5.01958e+07	1.4897e+06	5.01958e+07	1.78522e+06	0.580451	0.664665	0.580451	0.796518	0.787842	0.787842	0.0309971	0.00080337
UTP15	2.48798e+09	2.12064e+09	3.38629e+07	311762	2.48798e+09	2.54132e+09	3.38629e+07	373608	0	0	0	0	3.38629e+07	311762	3.38629e+07	373608	0.891796	0.760125	0.891796	0.910914	0.900992	0.900992	0.0136106	0.000147014
UTP18	1.47602e+09	1.2421e+09	2.91538e+07	303930	1.47602e+09	1.4885e+09	2.91538e+07	364222	0	0	0	0	2.91538e+07	303930	2.91538e+07	364222	0.529066	0.445219	0.529066	0.533539	0.527728	0.527728	0.0197517	0.000244691
UTP20	1.75012e+09	2.12745e+09	1.1329e+07	0	1.75012e+09	2.54948e+09	1.1329e+07	0	498344	0	498344	0	1.18274e+07	0	1.18274e+07	0	0.627315	0.762567	0.627315	0.913842	0.903888	0.903888	0.00675804	0
UTP21	3.82478e+09	3.39375e+09	9.62593e+07	3.80172e+07	3.82478e+09	4.06698e+09	9.62593e+07	4.55589e+07	3.34737e+06	0	3.34737e+06	0	9.96066e+07	3.80172e+07	9.96066e+07	4.55589e+07	1.37096	1.21646	1.37096	1.45778	1.4419	1.4419	0.0260425	0.0112021
UTP22	2.6668e+09	2.56887e+09	3.62312e+07	200045	2.6668e+09	3.07847e+09	3.62312e+07	239729	3180818	0	3180818	0	3.9412e+07	200045	3.9412e+07	239729	0.955894	0.920792	0.955894	1.10345	1.09144	1.09144	0.0147788	7.78726e-05
UTP23	3.64166e+08	2.48792e+08	1.00588e+07	340474	3.64166e+08	2.98146e+08	1.00588e+07	408016	0	0	0	0	1.00588e+07	340474	1.00588e+07	408016	0.130532	0.0891775	0.130532	0.106868	0.105704	0.105704	0.0276214	0.00136851
UTP25	1.47286e+08	1.67422e+08	1.55746e+06	0	1.47286e+08	2.00635e+08	1.55746e+06	0	0	0	0	0	1.55746e+06	0	1.55746e+06	0	0.0527933	0.0600112	0.0527933	0.0719159	0.0711326	0.0711326	0.0105744	0
UTP30	2.56528e+08	2.72435e+08	9.13993e+06	366914	2.56528e+08	3.26479e+08	9.13993e+06	439700	0	0	0	0	9.13993e+06	366914	9.13993e+06	439700	0.0919506	0.097652	0.0919506	0.117024	0.115749	0.115749	0.0356293	0.0013468
UTP4	3.73806e+09	3.19891e+09	7.48172e+07	360216	3.73806e+09	3.83349e+09	7.48172e+07	431674	0	0	0	0	7.48172e+07	360216	7.48172e+07	431674	1.33988	1.14662	1.33988	1.37408	1.35912	1.35912	0.020015	0.000112606
UTP5	1.91863e+09	1.64998e+09	2.88261e+07	152120	1.91863e+09	1.9773e+09	2.88261e+07	182297	3002094	0	3002094	0	3.18282e+07	152120	3.18282e+07	182297	0.687717	0.591424	0.687717	0.708747	0.701027	0.701027	0.016589	9.21948e-05
UTP6	2.529e+09	2.16972e+09	8.3981e+07	2.63911e+06	2.529e+09	2.60014e+09	8.3981e+07	3.16265e+06	0	0	0	0	8.3981e+07	2.63911e+06	8.3981e+07	3.16265e+06	0.906499	0.77772	0.906499	0.932	0.921848	0.921848	0.0332072	0.00121634
UTP7	2.78985e+09	2.35367e+09	86694578	3.05604e+06	2.78985e+09	2.82057e+09	86694578	3.66228e+06	7420246	213837	7420246	256256	94114824	3.26988e+06	94114824	3.91854e+06	1	0.843653	1	1.01101	1	1	0.0337347	0.00138927
UTP8	2.30446e+09	2.02511e+09	2.92752e+07	0	2.30446e+09	2.42684e+09	2.92752e+07	0	0	0	0	0	2.92752e+07	0	2.92752e+07	0	0.826017	0.725885	0.826017	0.869883	0.860408	0.860408	0.0127037	0
UTP9	3.06384e+09	2.87433e+09	7.90182e+07	431226	3.06384e+09	3.44452e+09	7.90182e+07	516770	0	0	0	0	7.90182e+07	431226	7.90182e+07	516770	1.09821	1.03028	1.09821	1.23466	1.22121	1.22121	0.0257906	0.000150027
XRN1	1.70772e+08	155584282	0	0	1.70772e+08	1.86448e+08	0	0	0	0	0	0	0	0	0	0	0.0612119	0.0557679	0.0612119	0.0668309	0.0661029	0.0661029	0	0
YTM1	2.64916e+08	2.73293e+08	3.56215e+06	0	2.64916e+08	3.27507e+08	3.56215e+06	0	0	0	0	0	3.56215e+06	0	3.56215e+06	0	0.094957	0.0979596	0.094957	0.117392	0.116114	0.116114	0.0134463	0

## Sheet: measurement_3
																	relative to the bait of 3 minutes				relative to bait of sample
	total protein		single lysine label		total protein		single lysine label		double lysine label		double lysine label		lysine content in protein				total protein		total protein		total protein		labelled lysine relative to protein
Protein	Abundance: F11: Sample, 15min	Abundance: F10: Sample, 3min	Abundance: F11: Sample, 15min	Abundance: F10: Sample, 3min	Abundances (Normalized): F11: Sample	Abundances (Normalized): F10: Sample, 3min	Abundances (Normalized): F11: Sample, 15min	Abundances (Normalized): F10: Sample, 3min	Abundance: F11: Sample, 15min	Abundance: F10: Sample, 3min	Abundances (Normalized): F11: Sample, 15min	Abundances (Normalized): F10: Sample, 3min	Abundance: F11: Sample, 15min	Abundance: F10: Sample, 3min	Abundances (Normalized): F11: Sample, 15min	Abundances (Normalized): F10: Sample, 3min	Abundance: F11: Sample, 15min	Abundance: F10: Sample, 3min	Abundances (Normalized): F11: Sample, 15min	Abundances (Normalized): F10: Sample, 3min	Abundance: F10: Sample, 3min	Abundances (Normalized): F10: Sample, 3min	LYStotal/counts 15min	LYStotal/counts 3 minutes
AFG2	4.54991e+06	6.93277e+06	0	0	5.10393e+06	6.93277e+06	0	0					0	0	0	0	0.00175383	0.00267234	0.00175383	0.00238227	0.00268246	0.00268246	0	0
ALB1	4.34156e+06	3.87216e+06	0	0	4.8702e+06	3.87216e+06	0	0					0	0	0	0	0.00167352	0.00149258	0.00167352	0.00133057	0.00149824	0.00149824	0	0
ARX1	1.11328e+07	1.22873e+07	0	0	1.24884e+07	1.22873e+07	0	0					0	0	0	0	0.00429132	0.00473632	0.00429132	0.00422221	0.00475426	0.00475426	0	0
BFR2	1.01524e+09	1.47985e+09	1.63519e+07	150627	1.13886e+09	1.47985e+09	1.83429e+07	150627					1.63519e+07	150627	1.83429e+07	150627	0.391339	0.57043	0.391339	0.508512	0.572591	0.572591	0.0161064	0.000101786
BMS1	1.98219e+09	2.40015e+09	1.89678e+07	184713	2.22354e+09	2.40015e+09	2.12774e+07	184713					1.89678e+07	184713	2.12774e+07	184713	0.764063	0.925175	0.764063	0.824751	0.92868	0.92868	0.00956915	7.69589e-05
BRX1	3.03231e+08	3.56457e+08	8743062	0	3.40154e+08	3.56457e+08	9.80765e+06	0					8743062	0	9.80765e+06	0	0.116885	0.137402	0.116885	0.122487	0.137922	0.137922	0.028833	0
BUD20	1.69799e+06	2066815	0	0	1.90474e+06	2066815	0	0					0	0	0	0	0.000654516	0.000796684	0.000654516	0.000710207	0.000799703	0.000799703	0	0
CBF5	1.65451e+09	1.57812e+09	2.77589e+07	223003	1.85597e+09	1.57812e+09	3.1139e+07	223003					2.77589e+07	223003	3.1139e+07	223003	0.637756	0.60831	0.637756	0.542281	0.610615	0.610615	0.0167777	0.000141309
CIC1	4.77221e+08	5.69974e+08	2.15325e+07	865597	5.35329e+08	5.69974e+08	2.41543e+07	865597					2.15325e+07	865597	2.41543e+07	865597	0.183952	0.219705	0.183952	0.195857	0.220537	0.220537	0.0451205	0.00151866
DBP10	3.05873e+06	3.40996e+06	0	0	3.43117e+06	3.40996e+06	0	0					0	0	0	0	0.00117903	0.00131442	0.00117903	0.00117174	0.0013194	0.0013194	0	0
DBP2	2.70569e+07	2.19307e+07	0	0	3.03514e+07	2.19307e+07	0	0					0	0	0	0	0.0104295	0.00845352	0.0104295	0.00753592	0.00848555	0.00848555	0	0
DBP3	2.00185e+07	2.35496e+07	0	0	2.2456e+07	2.35496e+07	0	0					0	0	0	0	0.00771641	0.00907755	0.00771641	0.00809222	0.00911194	0.00911194	0	0
DBP5	2.25685e+06	3.71323e+06	0	0	2.53165e+06	3.71323e+06	0	0					0	0	0	0	0.000869937	0.00143132	0.000869937	0.00127596	0.00143674	0.00143674	0	0
DBP6	4.66365e+07	70375906	0	0	5.23151e+07	70375906	0	0					0	0	0	0	0.0179767	0.0271274	0.0179767	0.0241828	0.0272302	0.0272302	0	0
DBP7	3.20657e+07	4.63417e+07	0	0	3.59701e+07	4.63417e+07	0	0					0	0	0	0	0.0123602	0.0178631	0.0123602	0.0159241	0.0179308	0.0179308	0	0
DBP8	2.79157e+08	3.32563e+08	721712	0	3.13148e+08	3.32563e+08	809590	0					721712	0	809590	0	0.107605	0.128191	0.107605	0.114277	0.128677	0.128677	0.00258533	0
DBP9	3.74981e+07	8.13605e+07	0	0	4.2064e+07	8.13605e+07	0	0					0	0	0	0	0.0144542	0.0313616	0.0144542	0.0279574	0.0314804	0.0314804	0	0
DHR2	3.39573e+08	3.70194e+08	6.12191e+06	263366	3.8092e+08	3.70194e+08	6.86733e+06	263366					6.12191e+06	263366	6.86733e+06	263366	0.130893	0.142697	0.130893	0.127208	0.143237	0.143237	0.0180283	0.000711427
EBP2	6.19832e+08	7.76755e+08	1.19154e+07	0	6.95305e+08	7.76755e+08	1.33662e+07	0	620708	0	696287	0	1.25361e+07	0	1.40625e+07	0	0.238923	0.299412	0.238923	0.266912	0.300546	0.300546	0.020225	0
ECM16	6.24313e+08	7.02918e+08	3.01995e+06	0	7.00331e+08	7.02918e+08	3.38767e+06	0					3.01995e+06	0	3.38767e+06	0	0.24065	0.27095	0.24065	0.24154	0.271977	0.271977	0.00483725	0
EFG11	6.71619e+08	6.55017e+08	2.42923e+07	362279	7.53397e+08	6.55017e+08	3.53934e+07	1.28892e+06	4.89563e+06	0	5.49173e+06	0	2.91879e+07	362279	4.08851e+07	1.28892e+06	0.258885	0.252486	0.258885	0.225079	0.253442	0.253442	0.043459	0.000553084
EMG1	6.84565e+08	9.77083e+08	3046791	0	7.6792e+08	9.77083e+08	3.41778e+06	0					3046791	0	3.41778e+06	0	0.263876	0.376631	0.263876	0.335749	0.378058	0.378058	0.00445069	0
ENP1	3.07336e+08	5.1255e+08	2.50117e+06	0	3.44758e+08	5.1255e+08	2.80572e+06	0					2.50117e+06	0	2.80572e+06	0	0.118467	0.19757	0.118467	0.176125	0.198319	0.198319	0.00813823	0
ENP2	9.0926e+08	1.13596e+09	5.98658e+06	0	1.01997e+09	1.13596e+09	6.71552e+06	0					5.98658e+06	0	6.71552e+06	0	0.350488	0.437874	0.350488	0.390344	0.439533	0.439533	0.00658401	0
ERB1	3.40049e+08	5.68656e+08	2.37723e+06	0	3.81455e+08	5.68656e+08	2.66669e+06	0					2.37723e+06	0	2.66669e+06	0	0.131077	0.219197	0.131077	0.195404	0.220027	0.220027	0.00699083	0
ESF1	9.72391e+08	1.12032e+09	2.9311e+07	311475	1.09079e+09	1.12032e+09	3.288e+07	311475	725923	0	814314	0	3.00369e+07	311475	3.36943e+07	311475	0.374822	0.431845	0.374822	0.38497	0.433481	0.433481	0.0308897	0.000278023
ESF2	4.77918e+08	5.00046e+08	1.7179e+06	0	5.3611e+08	5.00046e+08	1.92708e+06	0					1.7179e+06	0	1.92708e+06	0	0.18422	0.19275	0.18422	0.171828	0.19348	0.19348	0.00359455	0
FAF1	9.21431e+07	1.4697e+08	4.01118e+06	0	1.03363e+08	1.4697e+08	4.4996e+06	0	794282	0	890997	0	4.80547e+06	0	5.3906e+06	0	0.0355179	0.0566517	0.0355179	0.0505023	0.0568663	0.0568663	0.0521522	0
FCF1	3.72551e+08	3.59008e+08	1.20135e+07	948992	4.17915e+08	3.59008e+08	1.34763e+07	948992					1.20135e+07	948992	1.34763e+07	948992	0.143605	0.138385	0.143605	0.123364	0.138909	0.138909	0.0322466	0.00264338
FCF2	9.96511e+08	1.01773e+09	3.59333e+07	2.69256e+06	1.11785e+09	1.01773e+09	4.03086e+07	2.69256e+06					3.59333e+07	2.69256e+06	4.03086e+07	2.69256e+06	0.38412	0.3923	0.38412	0.349717	0.393786	0.393786	0.0360591	0.00264565
FYV7	5.42046e+07	49444358	2.97157e+06	0	6.08047e+07	49444358	3.3334e+06	0					2.97157e+06	0	3.3334e+06	0	0.020894	0.0190591	0.020894	0.0169903	0.0191313	0.0191313	0.0548214	0
GAR1	5.94979e+08	5.70851e+08	2.51948e+07	357691	6.67425e+08	5.70851e+08	2.82627e+07	357691					2.51948e+07	357691	2.82627e+07	357691	0.229343	0.220043	0.229343	0.196158	0.220877	0.220877	0.0423458	0.000626593
HAS1	1.79257e+09	1.65203e+09	4.31564e+07	1.02725e+06	2.01084e+09	1.65203e+09	4.84112e+07	1.02725e+06					4.31564e+07	1.02725e+06	4.84112e+07	1.02725e+06	0.690972	0.636798	0.690972	0.567676	0.63921	0.63921	0.0240752	0.000621811
HCA4	1.3144e+09	1.39465e+09	3.34456e+07	507108	1.47445e+09	1.39465e+09	3.75181e+07	507108					3.34456e+07	507108	3.75181e+07	507108	0.506655	0.537588	0.506655	0.479235	0.539624	0.539624	0.0254456	0.00036361
IMP3	1.31294e+09	1500626012	2.23788e+07	622016	1.4728e+09	1500626012	2.51038e+07	622016	2.81385e+06	0	3.15648e+06	0	2.51927e+07	622016	2.82602e+07	622016	0.506091	0.578438	0.506091	0.515651	0.58063	0.58063	0.019188	0.000414505
IMP4	1.47387e+09	1.98587e+09	1.37154e+07	0	1.65333e+09	1.98587e+09	1.53854e+07	0					1.37154e+07	0	1.53854e+07	0	0.568124	0.765485	0.568124	0.682394	0.768385	0.768385	0.00930569	0
IPI3	0	1.01617e+06	0	0	0	1.01617e+06	0	0					0	0	0	0	0	0.000391699	0	0.000349182	0.000393183	0.000393183	0	0
JIP5	8.35018e+06	1.66259e+07	0	0	9.36692e+06	1.66259e+07	0	0					0	0	0	0	0.0032187	0.00640871	0.0032187	0.00571307	0.00643299	0.00643299	0	0
KRE33	1.86304e+09	2.21917e+09	1.8339e+07	178583	2.08989e+09	2.21917e+09	2.0572e+07	178583					1.8339e+07	178583	2.0572e+07	178583	0.718137	0.855412	0.718137	0.762561	0.858653	0.858653	0.00984357	8.0473e-05
KRI1	1.09288e+09	1.05911e+09	3.90634e+07	503294	1.22596e+09	1.05911e+09	4.38199e+07	503294					3.90634e+07	503294	4.38199e+07	503294	0.421268	0.408248	0.421268	0.363934	0.409795	0.409795	0.0357434	0.000475207
KRR1	1.10746e+09	1.49309e+09	2.2255e+07	1.07005e+06	1.24231e+09	1.49309e+09	2.49648e+07	1.07005e+06	1.69548e+06	0	1.90192e+06	0	23950476	1.07005e+06	2.68668e+07	1.07005e+06	0.426886	0.575535	0.426886	0.513063	0.577716	0.577716	0.0216265	0.000716667
LCP5	4.44028e+08	6.08272e+08	8.43273e+06	222342	4.98094e+08	6.08272e+08	9.45952e+06	222342					8.43273e+06	222342	9.45952e+06	222342	0.171157	0.234467	0.171157	0.209017	0.235356	0.235356	0.0189914	0.00036553
MAK11	2.28407e+07	3.20282e+07	0	0	2.56219e+07	3.20282e+07	0	0					0	0	0	0	0.00880429	0.0123458	0.00880429	0.0110057	0.0123925	0.0123925	0	0
MAK16	2.75379e+07	3.52808e+07	0	0	3.0891e+07	3.52808e+07	0	0					0	0	0	0	0.0106149	0.0135995	0.0106149	0.0121233	0.013651	0.013651	0	0
MAK21	5.07647e+08	6.66848e+08	9.4825e+06	421512	5.6946e+08	6.66848e+08	1.06371e+07	421512	476961	0	535037	0	9.95947e+06	421512	1.11722e+07	421512	0.19568	0.257046	0.19568	0.229145	0.25802	0.25802	0.0196189	0.000632096
MAK5	6.79327e+07	1.64962e+08	0	0	7.62044e+07	1.64962e+08	0	0					0	0	0	0	0.0261857	0.0635872	0.0261857	0.0566851	0.0638281	0.0638281	0	0
MPP10	2.68328e+09	3.45925e+09	7.09441e+07	3.26892e+06	3.01001e+09	3.45925e+09	7.95825e+07	3.26892e+06	691661	0	775880	0	7.16357e+07	3.26892e+06	8.03584e+07	3.26892e+06	1.03431	1.33342	1.03431	1.18868	1.33847	1.33847	0.026697	0.000944979
MRD1	1.05595e+09	1.2724e+09	2.67157e+07	159275	1.18452e+09	1.2724e+09	2.99686e+07	159275					2.67157e+07	159275	2.99686e+07	159275	0.40703	0.490467	0.40703	0.437229	0.492325	0.492325	0.0253002	0.000125177
MRT4	3.61844e+08	3.87697e+08	3.10104e+06	0	4.05904e+08	3.87697e+08	3.47863e+06	0					3.10104e+06	0	3.47863e+06	0	0.139478	0.149443	0.139478	0.133222	0.15001	0.15001	0.00857009	0
NAN1	3.36964e+09	3.66921e+09	5.24867e+07	19102996	3.77994e+09	3.66921e+09	5.88777e+07	19102996					5.24867e+07	19102996	5.88777e+07	19102996	1.29888	1.41435	1.29888	1.26083	1.41971	1.41971	0.0155764	0.0052063
NHP2	5.69875e+08	6.13965e+08	1.13371e+07	259058	6.39265e+08	6.13965e+08	1.27176e+07	259058					1.13371e+07	259058	1.27176e+07	259058	0.219667	0.236662	0.219667	0.210973	0.237559	0.237559	0.0198941	0.000421943
NIP7	1.45202e+07	3.35574e+07	0	0	1.62882e+07	3.35574e+07	0	0					0	0	0	0	0.00559703	0.0129352	0.00559703	0.0115311	0.0129842	0.0129842	0	0
NMD3	9.04104e+07	1.00308e+08	0	0	1.01419e+08	1.00308e+08	0	0					0	0	0	0	0.03485	0.0386653	0.03485	0.0344684	0.0388118	0.0388118	0	0
NOB1	3.60412e+07	3.87232e+07	0	0	4.04297e+07	3.87232e+07	0	0					0	0	0	0	0.0138926	0.0149264	0.0138926	0.0133062	0.014983	0.014983	0	0
NOC2	3.83751e+08	4.56961e+08	2.01476e+06	0	4.30477e+08	4.56961e+08	2.26008e+06	0					2.01476e+06	0	2.26008e+06	0	0.147922	0.176142	0.147922	0.157023	0.17681	0.17681	0.00525017	0
NOC3	3.05882e+06	5.01102e+06	0	0	3.43128e+06	5.01102e+06	0	0					0	0	0	0	0.00117907	0.00193157	0.00117907	0.00172191	0.00193889	0.00193889	0	0
NOC4	2.90564e+08	4.44948e+08	2.26753e+06	0	3.25944e+08	4.44948e+08	2.54363e+06	0					2.26753e+06	0	2.54363e+06	0	0.112002	0.171512	0.112002	0.152895	0.172161	0.172161	0.00780388	0
NOG1	4.65273e+07	5.92934e+07	0	0	5.21926e+07	5.92934e+07	0	0					0	0	0	0	0.0179346	0.0228555	0.0179346	0.0203746	0.0229421	0.0229421	0	0
NOG2	613998	4.13404e+06	0	0	688760	4.13404e+06	0	0					0	0	0	0	0.000236674	0.00159353	0.000236674	0.00142056	0.00159956	0.00159956	0	0
NOP1	6.07425e+09	6.51263e+09	94442994	5.04603e+06	6.81387e+09	6.51263e+09	1.05943e+08	5.04603e+06	6.64496e+06	508034	7.45407e+06	508034	1.01088e+08	5.55406e+06	1.13397e+08	5.55406e+06	2.34141	2.51039	2.34141	2.23789	2.5199	2.5199	0.016642	0.000852814
NOP10	2.54146e+08	2.84221e+08	8.44712e+06	167984	2.85092e+08	2.84221e+08	9.47567e+06	167984	1.39328e+06	0	1.56293e+06	0	9840402	167984	1.10386e+07	167984	0.0979643	0.109557	0.0979643	0.0976652	0.109972	0.109972	0.0387195	0.000591035
NOP12	1.1063e+09	1.0647e+09	3.71068e+07	5.2712e+06	1.24101e+09	1.0647e+09	4.1625e+07	5.2712e+06	3.86045e+06	285652	4.33051e+06	285652	4.09672e+07	5.55685e+06	4.59555e+07	5.55685e+06	0.426439	0.410404	0.426439	0.365856	0.411959	0.411959	0.0370309	0.00521917
NOP13	1.11575e+08	1.44166e+08	452921	0	1.2516e+08	1.44166e+08	508070	0					452921	0	508070	0	0.0430081	0.0555708	0.0430081	0.0495388	0.0557814	0.0557814	0.00405935	0
NOP14	7.34078e+08	9.65524e+08	1.07762e+07	0	8.23461e+08	9.65524e+08	1.20884e+07	0					1.07762e+07	0	1.20884e+07	0	0.282961	0.372175	0.282961	0.331777	0.373585	0.373585	0.0146799	0
NOP15	1.52152e+08	2.16608e+08	4430336	483187	1.70679e+08	2.16608e+08	4.96979e+06	483187					4430336	483187	4.96979e+06	483187	0.0586493	0.0834947	0.0586493	0.0744317	0.083811	0.083811	0.0291178	0.0022307
NOP16	7.77234e+07	1.04137e+08	1.91546e+06	0	8.71872e+07	1.04137e+08	2.14869e+06	0					1.91546e+06	0	2.14869e+06	0	0.0299596	0.0401413	0.0299596	0.0357841	0.0402934	0.0402934	0.0246446	0
NOP19	3.13586e+07	3.28023e+07	729122	0	3.51769e+07	3.28023e+07	817903	0					729122	0	817903	0	0.0120876	0.0126441	0.0120876	0.0112717	0.012692	0.012692	0.0232511	0
NOP2	6.01553e+07	1.01501e+08	0	0	6.748e+07	1.01501e+08	0	0					0	0	0	0	0.0231877	0.0391249	0.0231877	0.034878	0.0392731	0.0392731	0	0
NOP4	1.90786e+08	3.19801e+08	414121	0	2.14016e+08	3.19801e+08	464546	0					414121	0	464546	0	0.0735412	0.123272	0.0735412	0.109891	0.123739	0.123739	0.00217061	0
NOP53	3.36506e+06	3.56315e+06	0	0	3.7748e+06	3.56315e+06	0	0					0	0	0	0	0.00129711	0.00137347	0.00129711	0.00122438	0.00137867	0.00137867	0	0
NOP56	5.68516e+09	6.28771e+09	8.98495e+07	3.33098e+06	6.3774e+09	6.28771e+09	1.0079e+08	3.33098e+06	5.89242e+06	0	6.6099e+06	0	9.57419e+07	3.33098e+06	1.074e+08	3.33098e+06	2.19143	2.42369	2.19143	2.16061	2.43287	2.43287	0.0168407	0.00052976
NOP58	3.82616e+09	3.97335e+09	3.10275e+07	0	4.29205e+09	3.97335e+09	3.48056e+07	0					3.10275e+07	0	3.48056e+07	0	1.47485	1.53159	1.47485	1.36534	1.53739	1.53739	0.00810932	0
NOP6	4.27946e+08	4.8436e+08	1.49445e+07	300465	4.80054e+08	4.8436e+08	1.67642e+07	300465					1.49445e+07	300465	1.67642e+07	300465	0.164958	0.186704	0.164958	0.166438	0.187411	0.187411	0.0349215	0.000620333
NOP7	2.94568e+08	4.43302e+08	3.91772e+06	0	3.30436e+08	4.43302e+08	4.39476e+06	0					3.91772e+06	0	4.39476e+06	0	0.113546	0.170877	0.113546	0.152329	0.171525	0.171525	0.0132999	0
NOP8	3.10617e+07	46384291	0	0	3.48439e+07	46384291	0	0					0	0	0	0	0.0119732	0.0178795	0.0119732	0.0159388	0.0179472	0.0179472	0	0
NOP9	716748187	7.23571e+08	1.25602e+07	179744	8.04022e+08	7.23571e+08	1.40896e+07	179744					1.25602e+07	179744	1.40896e+07	179744	0.276281	0.278911	0.276281	0.248636	0.279968	0.279968	0.0175238	0.000248412
NSA1	3.94039e+07	5.37448e+07	0	0	4.42018e+07	5.37448e+07	0	0					0	0	0	0	0.0151888	0.0207167	0.0151888	0.018468	0.0207952	0.0207952	0	0
NSR1	7.80044e+08	9.61108e+08	1.42792e+07	179062	8.75025e+08	9.61108e+08	1.60179e+07	179062	225326	0	252763	0	14504541	179062	1.62707e+07	179062	0.30068	0.370473	0.30068	0.33026	0.371877	0.371877	0.0185945	0.000186308
NUG1	1.01774e+07	1.20241e+07	0	0	1.14166e+07	1.20241e+07	0	0					0	0	0	0	0.00392301	0.00463486	0.00392301	0.00413177	0.00465242	0.00465242	0	0
PNO1	1.99355e+08	2.69136e+08	3.11848e+06	228029	2.23629e+08	2.69136e+08	3.49819e+06	228029					3.11848e+06	228029	3.49819e+06	228029	0.0768443	0.103742	0.0768443	0.0924816	0.104135	0.104135	0.0156428	0.000847263
PRP43	9.07727e+07	5.87882e+07	515755	0	1.01825e+08	5.87882e+07	578555	0					515755	0	578555	0	0.0349897	0.0226608	0.0349897	0.020201	0.0227466	0.0227466	0.00568183	0
PUF6	1.08339e+08	1.8562e+08	497004	0	1.21531e+08	1.8562e+08	557520	0					497004	0	557520	0	0.0417608	0.0715499	0.0417608	0.0637835	0.071821	0.071821	0.00458749	0
PWP1	4.49285e+08	4.31808e+08	6.52414e+06	0	5.03991e+08	4.31808e+08	7.31854e+06	0					6.52414e+06	0	7.31854e+06	0	0.173183	0.166447	0.173183	0.14838	0.167077	0.167077	0.0145212	0
PWP2	3.14348e+09	3.12913e+09	2.32483e+07	0	3.52624e+09	3.12913e+09	2.60791e+07	0					2.32483e+07	0	2.60791e+07	0	1.2117	1.20617	1.2117	1.07525	1.21074	1.21074	0.00739573	0
RAT1	6.01363e+06	6.44542e+06	0	0	6.74587e+06	6.44542e+06	0	0					0	0	0	0	0.00231804	0.00248448	0.00231804	0.0022148	0.0024939	0.0024939	0	0
RCL1	7.2273e+08	9.41949e+08	3.33414e+06	0	8.10732e+08	9.41949e+08	3.74012e+06	0					3.33414e+06	0	3.74012e+06	0	0.278587	0.363088	0.278587	0.323676	0.364464	0.364464	0.00461327	0
RCM1	816444	423698	0	0	915856	423698	0	0					0	0	0	0	0.00031471	0.000163321	0.00031471	0.000145593	0.000163939	0.000163939	0	0
REH1	671515	789242	0	0	753281	789242	0	0					0	0	0	0	0.000258845	0.000304225	0.000258845	0.000271203	0.000305378	0.000305378	0	0
RIO1	0	670807	0	0	0	670807	0	0					0	0	0	0	0	0.000258573	0	0.000230505	0.000259552	0.000259552	0	0
RIO2	5.61141e+06	9.06409e+06	0	0	6.29467e+06	9.06409e+06	0	0					0	0	0	0	0.002163	0.00349389	0.002163	0.00311464	0.00350713	0.00350713	0	0
RIX1	7.23751e+07	2.38139e+07	0	0	8.11878e+07	2.38139e+07	0	0					0	0	0	0	0.0278981	0.0091794	0.0278981	0.00818301	0.00921418	0.00921418	0	0
RIX7	663548	989545	0	0	744344	989545	0	0					0	0	0	0	0.000255774	0.000381435	0.000255774	0.000340031	0.00038288	0.00038288	0	0
RLP24	1.51381e+07	2.11936e+07	0	0	1.69814e+07	2.11936e+07	0	0					0	0	0	0	0.0058352	0.0081694	0.0058352	0.00728265	0.00820035	0.00820035	0	0
RLP7	1.62212e+08	2.621e+08	5.4383e+06	0	1.81964e+08	2.621e+08	6.10049e+06	0					5.4383e+06	0	6.10049e+06	0	0.0625271	0.10103	0.0625271	0.0900639	0.101413	0.101413	0.0335258	0
ROK1	6.36076e+08	8.68745e+08	5711836	0	7.13527e+08	8.68745e+08	6.40733e+06	0					5711836	0	6.40733e+06	0	0.245185	0.334871	0.245185	0.298522	0.336139	0.336139	0.0089798	0
RPF1	1.27304e+07	1.88803e+07	0	0	1.42805e+07	1.88803e+07	0	0					0	0	0	0	0.00490712	0.00727768	0.00490712	0.00648771	0.00730525	0.00730525	0	0
RPF2	2.69245e+07	4.92813e+07	0	0	3.02029e+07	4.92813e+07	0	0					0	0	0	0	0.0103784	0.0189962	0.0103784	0.0169342	0.0190682	0.0190682	0	0
RPL10	4.07505e+08	4.21232e+08	0	0	4.57125e+08	4.21232e+08	0	0					0	0	0	0	0.157079	0.16237	0.157079	0.144745	0.162985	0.162985	0	0
RPL11	2.99161e+08	3.25447e+08	3.69557e+06	3.21588e+06	3.35588e+08	3.25447e+08	4.14556e+06	3.21588e+06					3.69557e+06	3.21588e+06	4.14556e+06	3.21588e+06	0.115316	0.125448	0.115316	0.111831	0.125924	0.125924	0.0123531	0.00988142
RPL12	2.24428e+08	3.24515e+08	2320696	756206	2.51756e+08	3.24515e+08	2.60327e+06	756206					2320696	756206	2.60327e+06	756206	0.0865093	0.125089	0.0865093	0.111511	0.125563	0.125563	0.0103405	0.00233027
RPL13	7.25341e+08	5.76471e+08	2.0462e+07	1.11537e+07	8.1366e+08	5.76471e+08	2.29535e+07	1.11537e+07					2.0462e+07	1.11537e+07	2.29535e+07	1.11537e+07	0.279593	0.222209	0.279593	0.198089	0.223051	0.223051	0.0282102	0.0193482
RPL14	2.50546e+08	1.95052e+08	3.23521e+06	1.03638e+06	2.81053e+08	1.95052e+08	3.62914e+06	1.03638e+06					3.23521e+06	1.03638e+06	3.62914e+06	1.03638e+06	0.0965767	0.0751855	0.0965767	0.0670244	0.0754704	0.0754704	0.0129126	0.00531338
RPL15	3.40303e+08	2.80572e+08	3.54866e+07	6.46691e+06	3.8174e+08	2.80572e+08	3.98076e+07	6.46691e+06	2.11692e+06	415926	2.37468e+06	415926	3.76035e+07	6.88284e+06	4.21823e+07	6.88284e+06	0.131175	0.108151	0.131175	0.0964114	0.10856	0.10856	0.1105	0.0245314
RPL16	4.12188e+08	4.7519e+08	9.8936e+06	5.54956e+06	4.62377e+08	4.7519e+08	1.10983e+07	5.54956e+06	0	0	0	0	9.8936e+06	5.54956e+06	1.10983e+07	5.54956e+06	0.158884	0.183169	0.158884	0.163287	0.183863	0.183863	0.0240027	0.0116786
RPL17	4.03916e+08	367374562	1.20423e+07	2.41029e+06	4.53099e+08	367374562	1.35086e+07	2.41029e+06	0	0	0	0	1.20423e+07	2.41029e+06	1.35086e+07	2.41029e+06	0.155696	0.14161	0.155696	0.126239	0.142146	0.142146	0.0298137	0.00656086
RPL18	5.46878e+08	4.8272e+08	2.11745e+07	1.91077e+06	6.13468e+08	4.8272e+08	2.37527e+07	1.91077e+06					2.11745e+07	1.91077e+06	2.37527e+07	1.91077e+06	0.210802	0.186071	0.210802	0.165874	0.186776	0.186776	0.0387188	0.00395834
RPL19	3.97231e+08	3.9269e+08	1.02473e+07	2.10483e+06	4.456e+08	3.9269e+08	1.1495e+07	2.10483e+06					1.02473e+07	2.10483e+06	1.1495e+07	2.10483e+06	0.153119	0.151368	0.153119	0.134938	0.151941	0.151941	0.0257968	0.00536003
RPL1	2.90792e+08	2.8152e+08	1.77288e+07	8957940	3.262e+08	2.8152e+08	1.98875e+07	8957940					1.77288e+07	8957940	1.98875e+07	8957940	0.11209	0.108516	0.11209	0.096737	0.108927	0.108927	0.0609674	0.0318199
RPL20	2.4126e+08	2.31661e+08	3.36091e+06	622109	2.70636e+08	2.31661e+08	3.77014e+06	622109					3.36091e+06	622109	3.77014e+06	622109	0.0929971	0.089297	0.0929971	0.0796042	0.0896353	0.0896353	0.0139307	0.00268543
RPL21	2.07409e+08	1.558e+08	0	0	2.32664e+08	1.558e+08	0	0	0	0	0	0	0	0	0	0	0.0799488	0.0600554	0.0799488	0.0535366	0.0602829	0.0602829	0	0
RPL22	8.65128e+07	9.12713e+07	0	0	9.70469e+07	9.12713e+07	0	0	0	0	0	0	0	0	0	0	0.0333476	0.0351819	0.0333476	0.031363	0.0353151	0.0353151	0	0
RPL23	1.39996e+08	1.47408e+08	0	0	1.57043e+08	1.47408e+08	0	0					0	0	0	0	0.0539637	0.0568206	0.0539637	0.0506529	0.0570358	0.0570358	0	0
RPL24	1.97043e+08	2.18102e+08	1.70168e+06	0	2.21036e+08	2.18102e+08	1.90889e+06	0	0	0	0	0	1.70168e+06	0	1.90889e+06	0	0.0759531	0.0840707	0.0759531	0.0749452	0.0843892	0.0843892	0.0086361	0
RPL25	3.04394e+08	3.59182e+08	6.91341e+06	5.93666e+06	3.41458e+08	3.59182e+08	7.7552e+06	5.93666e+06					6.91341e+06	5.93666e+06	7.7552e+06	5.93666e+06	0.117333	0.138452	0.117333	0.123423	0.138976	0.138976	0.022712	0.0165283
RPL26	4.05154e+08	4.48614e+08	8.99019e+06	2.94699e+06	4.54487e+08	4.48614e+08	1.00849e+07	2.94699e+06	0	0	0	0	8.99019e+06	2.94699e+06	1.00849e+07	2.94699e+06	0.156173	0.172925	0.156173	0.154154	0.17358	0.17358	0.0221896	0.0065691
RPL27	2.07977e+08	2.1509e+08	4327968	1588822	2.33301e+08	2.1509e+08	4.85496e+06	1588822					4327968	1588822	4.85496e+06	1588822	0.080168	0.0829095	0.080168	0.07391	0.0832236	0.0832236	0.0208098	0.00738679
RPL28	1.75621e+08	1.75539e+08	1.53545e+06	0	1.97005e+08	1.75539e+08	1.72242e+06	0					1.53545e+06	0	1.72242e+06	0	0.0676958	0.067664	0.0676958	0.0603193	0.0679203	0.0679203	0.00874299	0
RPL2	4.41831e+08	4.36981e+08	3.34804e+06	570182	4.95629e+08	4.36981e+08	3.75571e+06	570182					3.34804e+06	570182	3.75571e+06	570182	0.17031	0.168441	0.17031	0.150157	0.169079	0.169079	0.00757767	0.00130482
RPL3	8.21883e+08	6.84557e+08	11170171	3.06373e+06	9.21958e+08	6.84557e+08	1.25303e+07	3.06373e+06	761223	0	853912	0	1.19314e+07	3.06373e+06	1.33842e+07	3.06373e+06	0.316807	0.263873	0.316807	0.23523	0.264872	0.264872	0.0145171	0.00447549
RPL30	1.18216e+08	8.17372e+07	1591802	0	1.3261e+08	8.17372e+07	1.78563e+06	0					1591802	0	1.78563e+06	0	0.0455681	0.0315068	0.0455681	0.0280869	0.0316262	0.0316262	0.0134652	0
RPL31	2.31788e+08	2.03263e+08	2.23313e+06	0	2.60011e+08	2.03263e+08	2.50504e+06	0	0	0	0	0	2.23313e+06	0	2.50504e+06	0	0.089346	0.0783506	0.089346	0.069846	0.0786475	0.0786475	0.00963437	0
RPL32	273724297	1.83252e+08	19554327	5.36291e+06	3.07054e+08	1.83252e+08	2.19353e+07	5.36291e+06					19554327	5.36291e+06	2.19353e+07	5.36291e+06	0.105511	0.0706374	0.105511	0.0629699	0.070905	0.070905	0.071438	0.0292652
RPL33	2.32061e+08	2.29444e+08	6.75096e+06	3.81646e+06	2.60317e+08	2.29444e+08	7.57298e+06	3.81646e+06	0	0	0	0	6.75096e+06	3.81646e+06	7.57298e+06	3.81646e+06	0.0894513	0.0884426	0.0894513	0.0788424	0.0887776	0.0887776	0.0290913	0.0166335
RPL34	1.38949e+08	1.22452e+08	4.51614e+06	0	1.55868e+08	1.22452e+08	5.06604e+06	0					4.51614e+06	0	5.06604e+06	0	0.05356	0.0472011	0.05356	0.0420776	0.0473799	0.0473799	0.0325021	0
RPL35	2.81429e+08	283216833	5.72197e+06	3.73619e+06	3.15697e+08	283216833	6.4187e+06	3.73619e+06					5.72197e+06	3.73619e+06	6.4187e+06	3.73619e+06	0.108481	0.10917	0.108481	0.0973201	0.109584	0.109584	0.0203318	0.013192
RPL36	3.75986e+08	4.82082e+08	2.32513e+07	1.4421e+07	4.21767e+08	4.82082e+08	2.60825e+07	1.4421e+07	978309	258874	1.09743e+06	258874	2.42296e+07	1.46798e+07	2.71799e+07	1.46798e+07	0.144929	0.185825	0.144929	0.165655	0.186529	0.186529	0.0644428	0.0304509
RPL37	2.6107e+07	2.50518e+07	771623	190552	2.92859e+07	2.50518e+07	865579	190552	0	0	0	0	771623	190552	865579	190552	0.0100633	0.00965657	0.0100633	0.00860839	0.00969316	0.00969316	0.0295562	0.00760633
RPL38	1.4364e+08	7.98082e+07	1.51557e+06	0	1.6113e+08	7.98082e+07	1.70011e+06	0					1.51557e+06	0	1.70011e+06	0	0.0553681	0.0307633	0.0553681	0.027424	0.0308798	0.0308798	0.0105512	0
RPL39	38027289	4.06063e+07	0	0	4.26576e+07	4.06063e+07	0	0					0	0	0	0	0.0146582	0.0156523	0.0146582	0.0139533	0.0157116	0.0157116	0	0
RPL40	8.28243e+07	9.67576e+07	563133	0	9.29093e+07	9.67576e+07	631702	0					563133	0	631702	0	0.0319258	0.0372966	0.0319258	0.0332482	0.0374379	0.0374379	0.00679912	0
RPL42	6.24863e+07	2.74194e+07	0	0	7.00948e+07	2.74194e+07	0	0					0	0	0	0	0.0240862	0.0105692	0.0240862	0.00942197	0.0106093	0.0106093	0	0
RPL43	1.11953e+08	3.52711e+07	997640	0	1.25585e+08	3.52711e+07	1.11912e+06	0					997640	0	1.11912e+06	0	0.0431539	0.0135958	0.0431539	0.01212	0.0136473	0.0136473	0.00891124	0
RPL4	7.25556e+08	7.02426e+08	2.7316e+07	1.36914e+07	8.13902e+08	7.02426e+08	3.06421e+07	1.36914e+07					2.7316e+07	1.36914e+07	3.06421e+07	1.36914e+07	0.279676	0.27076	0.279676	0.24137	0.271786	0.271786	0.0376484	0.0194915
RPL5	4.6103e+08	5.67544e+08	8.01607e+06	6.54914e+06	5.17167e+08	5.67544e+08	8.99213e+06	6.54914e+06	1.99129e+06	0	2.23375e+06	0	10007358	6.54914e+06	1.12259e+07	6.54914e+06	0.177711	0.218768	0.177711	0.195022	0.219597	0.219597	0.0217065	0.0115394
RPL6	3.95864e+08	4.45203e+08	1.52786e+07	3.85702e+06	4.44066e+08	4.45203e+08	1.7139e+07	3.85702e+06	0	0	0	0	1.52786e+07	3.85702e+06	1.7139e+07	3.85702e+06	0.152592	0.17161	0.152592	0.152982	0.17226	0.17226	0.0385956	0.00866351
RPL7	4.67411e+08	5.8656e+08	7.22995e+06	3.54401e+06	5.24325e+08	5.8656e+08	8.11029e+06	3.54401e+06	0	0	0	0	7.22995e+06	3.54401e+06	8.11029e+06	3.54401e+06	0.180171	0.226098	0.180171	0.201556	0.226955	0.226955	0.0154681	0.00604202
RPL8	1.0947e+09	1.33919e+09	2.12112e+08	9.09122e+07	1.228e+09	1.33919e+09	2.3794e+08	9.09122e+07	0	0	0	0	2.12112e+08	9.09122e+07	2.3794e+08	9.09122e+07	0.421969	0.516209	0.421969	0.460177	0.518165	0.518165	0.193763	0.0678861
RPL9	2.20476e+08	1.76069e+08	0	0	2.47321e+08	1.76069e+08	0	0	0	0	0	0	0	0	0	0	0.0849855	0.0678683	0.0849855	0.0605015	0.0681254	0.0681254	0	0
RPP0	3.20058e+08	4.44788e+08	3379906	280837	3.59029e+08	4.44788e+08	3.79145e+06	280837					3379906	280837	3.79145e+06	280837	0.123371	0.17145	0.123371	0.15284	0.1721	0.1721	0.0105603	0.000631394
RPP1	2.37793e+07	26353993	0	0	2.66748e+07	26353993	0	0	0	0	0	0	0	0	0	0	0.00916609	0.0101585	0.00916609	0.00905586	0.010197	0.010197	0	0
RPP2	1.46207e+08	1.76548e+08	666232	0	1.64009e+08	1.76548e+08	747355	0	0	0	0	0	666232	0	747355	0	0.0563575	0.068053	0.0563575	0.0606661	0.0683108	0.0683108	0.00455679	0
RPS0	2.86392e+08	3.46844e+08	0	0	3.21263e+08	3.46844e+08	0	0	0	0	0	0	0	0	0	0	0.110394	0.133696	0.110394	0.119184	0.134203	0.134203	0	0
RPS10	1.17843e+08	1.30354e+08	1.34909e+06	0	1.32192e+08	1.30354e+08	1.51336e+06	0					1.34909e+06	0	1.51336e+06	0	0.0454243	0.0502468	0.0454243	0.0447927	0.0504372	0.0504372	0.0114482	0
RPS11	9.55074e+08	6.87248e+08	2.05727e+08	7.86419e+07	1.07137e+09	6.87248e+08	2.30778e+08	7.86419e+07	1.48679e+06	461739	1.66783e+06	461739	2.07214e+08	7.91037e+07	2.32445e+08	7.91037e+07	0.368147	0.26491	0.368147	0.236155	0.265913	0.265913	0.216961	0.115102
RPS12	3.35564e+08	4.84275e+08	1.94425e+07	7.73922e+06	3.76424e+08	4.84275e+08	2.18098e+07	7.73922e+06					1.94425e+07	7.73922e+06	2.18098e+07	7.73922e+06	0.129348	0.186671	0.129348	0.166408	0.187378	0.187378	0.0579396	0.015981
RPS13	4.89198e+08	4.85093e+08	8.49046e+07	1.94775e+07	5.48765e+08	4.85093e+08	9.52428e+07	1.94775e+07					8.49046e+07	1.94775e+07	9.52428e+07	1.94775e+07	0.188569	0.186986	0.188569	0.16669	0.187695	0.187695	0.173559	0.0401521
RPS14	8.66663e+08	8.11069e+08	1.50856e+08	4.37343e+07	9.7219e+08	8.11069e+08	1.69224e+08	4.37343e+07	0	0	0	0	1.50856e+08	4.37343e+07	1.69224e+08	4.37343e+07	0.334068	0.312638	0.334068	0.278703	0.313823	0.313823	0.174065	0.0539218
RPS15	5.46935e+07	7.79671e+07	0	0	6.13532e+07	7.79671e+07	0	0					0	0	0	0	0.0210824	0.0300536	0.0210824	0.0267914	0.0301674	0.0301674	0	0
RPS16	6.76743e+08	575631293	68836368	24941051	7.59146e+08	575631293	7.72181e+07	24941051					68836368	24941051	7.72181e+07	24941051	0.260861	0.221886	0.260861	0.197801	0.222726	0.222726	0.101717	0.0433282
RPS17	3.29447e+08	3.71379e+08	9.15933e+06	312432	3.69562e+08	3.71379e+08	1.02746e+07	312432					9.15933e+06	312432	1.02746e+07	312432	0.12699	0.143154	0.12699	0.127615	0.143696	0.143696	0.0278021	0.000841275
RPS18	5.05733e+08	5.32004e+08	3.62057e+07	1.92797e+07	5.67313e+08	5.32004e+08	4.06143e+07	1.92797e+07	1.55673e+06	0	1.74628e+06	0	37762475	1.92797e+07	4.23606e+07	1.92797e+07	0.194942	0.205069	0.194942	0.182809	0.205846	0.205846	0.0746688	0.0362397
RPS19	3.48346e+08	4.04002e+08	9466152	327612	3.90762e+08	4.04002e+08	1.06188e+07	327612					9466152	327612	1.06188e+07	327612	0.134275	0.155729	0.134275	0.138825	0.156319	0.156319	0.0271746	0.000810918
RPS1	7.92467e+08	8.61165e+08	2.91246e+07	9747195	8.88961e+08	8.61165e+08	3.26709e+07	9747195	0	0	0	0	2.91246e+07	9747195	3.26709e+07	9747195	0.305468	0.331949	0.305468	0.295917	0.333206	0.333206	0.0367518	0.0113186
RPS2	3.14255e+08	3.52513e+08	6.34666e+06	485957	3.52519e+08	3.52513e+08	7.11945e+06	485957					6.34666e+06	485957	7.11945e+06	485957	0.121134	0.135881	0.121134	0.121132	0.136396	0.136396	0.0201959	0.00137855
RPS20	1.7598e+08	2.55556e+08	7.17059e+06	542192	1.97408e+08	2.55556e+08	8.04371e+06	542192					7.17059e+06	542192	8.04371e+06	542192	0.067834	0.0985079	0.067834	0.0878153	0.0988811	0.0988811	0.0407467	0.00212162
RPS21	67436512	7.19749e+07	0	0	7.56478e+07	7.19749e+07	0	0	0	0	0	0	0	0	0	0	0.0259944	0.0277438	0.0259944	0.0247323	0.0278489	0.0278489	0	0
RPS22	3.19116e+08	4.32555e+08	21584291	8.21445e+06	3.57973e+08	4.32555e+08	2.42125e+07	8.21445e+06					21584291	8.21445e+06	2.42125e+07	8.21445e+06	0.123008	0.166735	0.123008	0.148636	0.167366	0.167366	0.0676378	0.0189905
RPS23	3.50312e+08	3.95899e+08	64033129	1.82346e+07	3.92967e+08	3.95899e+08	7.183e+07	1.82346e+07					64033129	1.82346e+07	7.183e+07	1.82346e+07	0.135033	0.152605	0.135033	0.136041	0.153183	0.153183	0.182789	0.0460587
RPS24	5.22821e+08	5.83256e+08	5.55993e+07	2.4238e+07	5.86481e+08	5.83256e+08	6.23693e+07	2.4238e+07					5.55993e+07	2.4238e+07	6.23693e+07	2.4238e+07	0.201529	0.224825	0.201529	0.200421	0.225676	0.225676	0.106345	0.0415563
RPS25	1.25664e+08	1.37034e+08	1.22327e+06	0	1.40965e+08	1.37034e+08	1.37222e+06	0					1.22327e+06	0	1.37222e+06	0	0.0484389	0.0528218	0.0484389	0.0470882	0.0530219	0.0530219	0.00973446	0
RPS26	1.05523e+08	85327920	1.24397e+06	0	1.18371e+08	85327920	1.39544e+06	0					1.24397e+06	0	1.39544e+06	0	0.0406753	0.0328909	0.0406753	0.0293207	0.0330155	0.0330155	0.0117887	0
RPS27	1.10818e+08	2.29826e+08	0	0	1.24312e+08	2.29826e+08	0	0					0	0	0	0	0.0427165	0.0885899	0.0427165	0.0789738	0.0889255	0.0889255	0	0
RPS28	2.81137e+08	3.78031e+08	30848888	9878226	3.15369e+08	3.78031e+08	3.46051e+07	9878226					30848888	9878226	3.46051e+07	9878226	0.108368	0.145718	0.108368	0.129901	0.14627	0.14627	0.109729	0.0261307
RPS29	1.19304e+08	1.36769e+08	0	0	1.33831e+08	1.36769e+08	0	0	0	0	0	0	0	0	0	0	0.0459877	0.0527195	0.0459877	0.046997	0.0529193	0.0529193	0	0
RPS3	4.20033e+08	4.32412e+08	1.7288e+06	209280	4.71178e+08	4.32412e+08	1.9393e+06	209280					1.7288e+06	209280	1.9393e+06	209280	0.161908	0.16668	0.161908	0.148587	0.167311	0.167311	0.00411586	0.000483983
RPS30	2.83149e+07	1.65502e+07	0	0	3.17626e+07	1.65502e+07	0	0					0	0	0	0	0.0109144	0.00637952	0.0109144	0.00568704	0.00640368	0.00640368	0	0
RPS31	1.21036e+08	7.48214e+07	1.40574e+07	3.6487e+06	1.35773e+08	7.48214e+07	1.57691e+07	3.6487e+06					1.40574e+07	3.6487e+06	1.57691e+07	3.6487e+06	0.0466549	0.028841	0.0466549	0.0257104	0.0289503	0.0289503	0.116143	0.0487654
RPS4	1.20664e+09	1.24742e+09	1.92829e+08	5.99374e+07	1.35356e+09	1.24742e+09	2.16308e+08	5.99374e+07					1.92829e+08	5.99374e+07	2.16308e+08	5.99374e+07	0.465117	0.480835	0.465117	0.428642	0.482657	0.482657	0.159807	0.0480492
RPS5	865788686	1.15298e+09	130593312	50085913	9.7121e+08	1.15298e+09	1.46495e+08	50085913					130593312	50085913	1.46495e+08	50085913	0.333731	0.444434	0.333731	0.396192	0.446118	0.446118	0.150837	0.0434403
RPS6	6.92992e+08	8.97161e+08	86122347	4.4025e+07	7.77373e+08	8.97161e+08	9.66089e+07	4.4025e+07	1.62433e+07	4.65304e+06	1.82212e+07	4.65304e+06	1.02366e+08	4.8678e+07	1.1483e+08	4.8678e+07	0.267124	0.345824	0.267124	0.308286	0.347134	0.347134	0.147716	0.0542579
RPS7	1.08652e+09	1.23454e+09	1.51625e+08	5.13979e+07	1.21882e+09	1.23454e+09	1.70088e+08	5.13979e+07	0	0	0	0	1.51625e+08	5.13979e+07	1.70088e+08	5.13979e+07	0.418816	0.47587	0.418816	0.424216	0.477673	0.477673	0.139551	0.0416334
RPS8	5.80395e+08	4.57782e+08	5.08221e+07	1.72998e+07	6.51066e+08	4.57782e+08	5.70103e+07	1.72998e+07					5.08221e+07	1.72998e+07	5.70103e+07	1.72998e+07	0.223722	0.176459	0.223722	0.157305	0.177127	0.177127	0.0875646	0.0377904
RPS9	4.78331e+08	5.00212e+08	73748410	2.81384e+07	5.36574e+08	5.00212e+08	8.27283e+07	2.81384e+07	5.90015e+06	1.54253e+06	6.61857e+06	1.54253e+06	7.96486e+07	2.96809e+07	8.93468e+07	2.96809e+07	0.18438	0.192814	0.18438	0.171885	0.193545	0.193545	0.166514	0.0593367
RRP1	2.131e+07	4.12815e+07	0	0	2.39047e+07	4.12815e+07	0	0					0	0	0	0	0.00821424	0.0159126	0.00821424	0.0141853	0.0159729	0.0159729	0	0
RRP12	8.70823e+08	1.04372e+09	7.05937e+06	0	9.76857e+08	1.04372e+09	7.91895e+06	0					7.05937e+06	0	7.91895e+06	0	0.335671	0.402317	0.335671	0.358647	0.403841	0.403841	0.00810656	0
RRP14	5.12175e+06	6.37335e+06	0	0	5.74539e+06	6.37335e+06	0	0					0	0	0	0	0.00197425	0.0024567	0.00197425	0.00219004	0.00246601	0.00246601	0	0
RRP15	2.56762e+07	7.25675e+07	0	0	2.88026e+07	7.25675e+07	0	0					0	0	0	0	0.00989727	0.0279722	0.00989727	0.0249359	0.0280782	0.0280782	0	0
RRP3	1.16195e+08	1.50608e+08	0	0	1.30343e+08	1.50608e+08	0	0					0	0	0	0	0.0447889	0.0580542	0.0447889	0.0517526	0.0582741	0.0582741	0	0
RRP36	4.36227e+08	3.948e+08	6.08014e+06	0	4.89344e+08	3.948e+08	6.82048e+06	0	2.03831e+06	0	2.2865e+06	0	8.11845e+06	0	9.10698e+06	0	0.16815	0.152182	0.16815	0.135663	0.152758	0.152758	0.0186106	0
RRP5	8.82679e+09	9.9916e+09	1.11195e+08	2.31065e+06	9.90157e+09	9.9916e+09	1.24735e+08	2.31065e+06	2.12046e+06	0	2.37865e+06	0	1.13316e+08	2.31065e+06	1.27113e+08	2.31065e+06	3.40242	3.85141	3.40242	3.43335	3.866	3.866	0.0128377	0.000231259
RRP7	4.15634e+08	4.36055e+08	827464	0	4.66243e+08	4.36055e+08	928219	0					827464	0	928219	0	0.160212	0.168084	0.160212	0.149839	0.16872	0.16872	0.00199085	0
RRP8	5.04608e+07	7.79748e+07	616697	0	5.6605e+07	7.79748e+07	691788	0					616697	0	691788	0	0.0194508	0.0300565	0.0194508	0.026794	0.0301704	0.0301704	0.0122213	0
RRP9	2.38188e+09	2.41637e+09	1.38316e+07	0	2.67191e+09	2.41637e+09	1.55158e+07	0					1.38316e+07	0	1.55158e+07	0	0.918132	0.931425	0.918132	0.830323	0.934954	0.934954	0.00580701	0
RRS1	2.08323e+07	3.87883e+07	0	0	2.33689e+07	3.87883e+07	0	0					0	0	0	0	0.0080301	0.0149515	0.0080301	0.0133286	0.0150082	0.0150082	0	0
RSA3	2.9748e+07	4.65153e+07	0	0	3.33702e+07	4.65153e+07	0	0					0	0	0	0	0.0114668	0.01793	0.0114668	0.0159838	0.0179979	0.0179979	0	0
SOF1	2.99186e+09	3.12647e+09	9.9638e+07	3347767	3.35616e+09	3.12647e+09	1.1177e+08	3347767	3.99888e+06	0	4.4858e+06	0	1.03637e+08	3347767	1.16256e+08	3347767	1.15326	1.20514	1.15326	1.07433	1.20971	1.20971	0.0346396	0.00107078
SSF1	1.16965e+07	2.3097e+07	0	0	1.31207e+07	2.3097e+07	0	0					0	0	0	0	0.00450857	0.0089031	0.00450857	0.0079367	0.00893683	0.00893683	0	0
SSF2	2.81493e+07	5.5276e+07	0	0	3.15769e+07	5.5276e+07	0	0					0	0	0	0	0.0108506	0.0213069	0.0108506	0.0189941	0.0213877	0.0213877	0	0
UTP10	6.83225e+09	7.38415e+09	1.09894e+08	552841	7.66417e+09	7.38415e+09	1.23276e+08	552841	1.97874e+06	0	2.21967e+06	0	1.11873e+08	552841	1.25495e+08	552841	2.63359	2.84633	2.63359	2.53737	2.85711	2.85711	0.0163743	7.48686e-05
UTP11	1.36187e+09	1.52631e+09	2.57585e+07	1.09421e+06	1.52769e+09	1.52631e+09	2.88949e+07	1.09421e+06					2.57585e+07	1.09421e+06	2.88949e+07	1.09421e+06	0.524952	0.588338	0.524952	0.524476	0.590567	0.590567	0.0189141	0.000716899
UTP13	2.55062e+09	2.97656e+09	4.24288e+07	0	2.86119e+09	2.97656e+09	4.7595e+07	0					4.24288e+07	0	4.7595e+07	0	0.983173	1.14736	0.983173	1.02282	1.1517	1.1517	0.0166347	0
UTP14	1.21592e+09	1.65808e+09	2.9183e+07	706353	1.36398e+09	1.65808e+09	3.27364e+07	706353					2.9183e+07	706353	3.27364e+07	706353	0.468696	0.639133	0.468696	0.569757	0.641554	0.641554	0.0240006	0.000426006
UTP15	2.01825e+09	2.02852e+09	1.29671e+07	228737	2.26399e+09	2.02852e+09	1.4546e+07	228737					1.29671e+07	228737	1.4546e+07	228737	0.777962	0.781924	0.777962	0.697049	0.784887	0.784887	0.00642495	0.00011276
UTP18	1.1768e+09	1.29376e+09	3.17125e+07	0	1.3201e+09	1.29376e+09	3.55739e+07	0					3.17125e+07	0	3.55739e+07	0	0.453617	0.498701	0.453617	0.444569	0.50059	0.50059	0.026948	0
UTP20	2.21329e+09	2.60834e+09	6.62873e+06	0	7.43587e+06	0	7.43587e+06	0					6.62873e+06	0	7.43587e+06	0	0.853147	1.00542	0.00255514	0	1.00923	0	0.00299496	0
UTP21	3.53086e+09	3.62881e+09	50076605	365966	3.96079e+09	3.62881e+09	5.61741e+07	365966	2.36895e+06	0	2.6574e+06	0	5.24456e+07	365966	5.88315e+07	365966	1.36102	1.39878	1.36102	1.24695	1.40408	1.40408	0.0148535	0.00010085
UTP22	2.5253e+09	2.81331e+09	1.61219e+07	0	2.83279e+09	2.81331e+09	1.8085e+07	0	1327302	0	1.48892e+06	0	1.74492e+07	0	1.95739e+07	0	0.973414	1.08443	0.973414	0.966721	1.08854	1.08854	0.00690977	0
UTP23	4.48111e+08	4.59653e+08	5.26096e+06	0	6.20341e+08	5.90758e+08	5.90155e+06	0					5.26096e+06	0	5.90155e+06	0	0.172731	0.17718	0.213164	0.202999	0.177851	0.228579	0.0117403	0
UTP25	1.04895e+08	1.31104e+08	0	0	1.17667e+08	1.31104e+08	0	0					0	0	0	0	0.0404333	0.0505362	0.0404333	0.0450506	0.0507276	0.0507276	0	0
UTP30	2.78987e+08	4.18018e+08	5.48045e+06	205505	3.12957e+08	4.18018e+08	6.14777e+06	205505					5.48045e+06	205505	6.14777e+06	205505	0.10754	0.161131	0.10754	0.143641	0.161742	0.161742	0.0196441	0.000491617
UTP4	3.45306e+09	3645530949	4.24686e+07	0	3.87352e+09	3645530949	4.76397e+07	0					4.24686e+07	0	4.76397e+07	0	1.33103	1.40522	1.33103	1.25269	1.41055	1.41055	0.0122988	0
UTP5	1813736779	2.23218e+09	1.16324e+07	0	2.03458e+09	2.23218e+09	1.30488e+07	0	1.97055e+06	0	2.21049e+06	0	1.3603e+07	0	1.52593e+07	0	0.699132	0.860425	0.699132	0.767029	0.863685	0.863685	0.00749997	0
UTP6	2.36234e+09	2.47693e+09	5.08545e+07	607307	2.64999e+09	2.47693e+09	5.70467e+07	607307					5.08545e+07	607307	5.70467e+07	607307	0.910599	0.954768	0.910599	0.851132	0.958385	0.958385	0.0215272	0.000245186
UTP7	2.59427e+09	2.58448e+09	4.0311e+07	626472	2.91016e+09	2.58448e+09	4.52194e+07	626472	2.16419e+06	376122	2.4277e+06	376122	4.24752e+07	1.00259e+06	4.76471e+07	1.00259e+06	1	0.996226	1	0.888089	1	1	0.0163727	0.000387929
UTP8	2.37343e+09	2.71645e+09	1.85064e+07	0	2.66243e+09	2.71645e+09	2.07598e+07	0	489866	0	549513	0	1.89963e+07	0	2.13093e+07	0	0.914874	1.04709	0.914874	0.933437	1.05106	1.05106	0.00800371	0
UTP9	2.25009e+09	2.90179e+09	3.21895e+07	0	2.52407e+09	2.90179e+09	3.6109e+07	0					3.21895e+07	0	3.6109e+07	0	0.867332	1.11854	0.867332	0.997125	1.12278	1.12278	0.0143059	0
XRN1	7.35098e+07	9.66428e+07	0	0	8.24606e+07	9.66428e+07	0	0					0	0	0	0	0.0283354	0.0372524	0.0283354	0.0332088	0.0373935	0.0373935	0	0
YTM1	1.82674e+08	2.82704e+08	782533	0	2.04917e+08	2.82704e+08	877817	0					782533	0	877817	0	0.0704143	0.108972	0.0704143	0.0971438	0.109385	0.109385	0.00428377	0

## Sheet: abundances_mean
	ALL MEASUREMENTS										MEASUREMENT 1								MEASUREMENT 2								MEASUREMENT 3
												TOTAL PROTEIN								TOTAL PROTEIN								TOTAL PROTEIN
Protein	mean abundance	std abundance	% std/mean	mean abundance 15 min	std abundance 15 min	% std/mean 15min	mean abundance 3 min	std abundance 3min	% std/mean 3 min		Protein	Abundances (Normalized): F11: Sample, 15min, n/a, n/a	Abundances (Normalized): F10: Sample, 3min, n/a, n/a	Abundances (Normalized): F10: Sample, 3min, n/a, n/a	std abundance	mean abundance	% std/mean		Protein	Abundances (Normalized): F11: Sample, 15min, n/a, n/a	Abundances (Normalized): F10: Sample, 3min, n/a, n/a	Abundances (Normalized): F10: Sample, 3min, n/a, n/a	std abundance	mean abundance	% std/mean		Protein	Abundance: F11: Sample, 15min, n/a, n/a	Abundance: F10: Sample, 3min, n/a, n/a	Abundance: F10: Sample, 3min, n/a, n/a	std abundance	mean abundance	% std/mean
RRP5	3.38066	0.282509	8.35663	3.23358	0.15117	4.67501	3.52774	0.305789	8.66814		RRP5	3.03559	3.27107	3.59194	0.278177	3.31376	8.39459		RRP5	3.26275	3.15969	3.12527	0.0687369	3.19401	2.15205		RRP5	3.40242	3.85141	3.866	0.231793	3.63421	6.37808
UTP10	2.89818	0.165224	5.70096	2.82373	0.170175	6.02661	2.97264	0.120628	4.05793		UTP10	2.79102	2.6607	2.9217	0.065339	2.85636	2.28749		UTP10	3.04657	3.17368	3.13911	0.0462709	3.09284	1.49607		UTP10	2.63359	2.84633	2.85711	0.111761	2.74535	4.07091
NOP56	2.49329	0.255452	10.2456	2.4633	0.300099	12.1828	2.52329	0.196602	7.7915		NOP56	2.317	2.13169	2.3408	0.0119011	2.3289	0.511018		NOP56	2.88146	2.82699	2.7962	0.0426304	2.83883	1.50169		NOP56	2.19143	2.42369	2.43287	0.120723	2.31215	5.22124
NOP1	2.4906	0.206726	8.30026	2.50635	0.258911	10.3302	2.47485	0.133941	5.4121		NOP1	2.30572	2.08815	2.29299	0.00636506	2.29935	0.27682		NOP1	2.87193	2.64042	2.61166	0.130134	2.74179	4.7463		NOP1	2.34141	2.51039	2.5199	0.0892442	2.43065	3.67161
NOP58	1.73579	0.240405	13.8499	1.77951	0.295743	16.6194	1.69208	0.155894	9.2132		NOP58	1.68367	1.48746	1.63337	0.0251508	1.65852	1.51646		NOP58	2.18	1.92645	1.90547	0.137265	2.04273	6.71968		NOP58	1.47485	1.53159	1.53739	0.0312702	1.50612	2.07621
UTP21	1.37852	0.0353033	2.56095	1.35478	0.0163679	1.20816	1.40227	0.0331226	2.36207		UTP21	1.33235	1.23926	1.36083	0.0142364	1.34659	1.05722		UTP21	1.37096	1.45778	1.4419	0.0354691	1.40643	2.52192		UTP21	1.36102	1.39878	1.40408	0.0215287	1.38255	1.55718
UTP4	1.37294	0.0353488	2.57468	1.34667	0.0162664	1.2079	1.39921	0.0292283	2.08891		UTP4	1.3691	1.3004	1.42797	0.0294322	1.39853	2.10451		UTP4	1.33988	1.37408	1.35912	0.00961922	1.3495	0.7128		UTP4	1.33103	1.40522	1.41055	0.0397573	1.37079	2.90032
PWP2	1.30059	0.11392	8.75912	1.28361	0.0885636	6.89958	1.31756	0.132422	10.0505		PWP2	1.23075	1.12719	1.23777	0.00350617	1.23426	0.284071		PWP2	1.40837	1.52075	1.50419	0.0479066	1.45628	3.28966		PWP2	1.2117	1.20617	1.21074	0.000479262	1.21122	0.0395685
NAN1	1.26709	0.0768137	6.06224	1.23398	0.046907	3.80129	1.3002	0.0860693	6.61972		NAN1	1.2134	1.14782	1.26042	0.0235063	1.23691	1.9004		NAN1	1.18964	1.2339	1.22046	0.0154072	1.20505	1.27855		NAN1	1.29888	1.41435	1.41971	0.0604154	1.35929	4.44462
MPP10	1.21727	0.164491	13.5132	1.14516	0.154728	13.5115	1.28937	0.140626	10.9066		MPP10	1.0372	0.999842	1.09792	0.0303603	1.06756	2.84389		MPP10	1.36397	1.44749	1.43172	0.0338735	1.39785	2.42326		MPP10	1.03431	1.33342	1.33847	0.15208	1.18639	12.8187
UTP13	1.13145	0.109591	9.68591	1.08729	0.107062	9.8467	1.17561	0.0930452	7.91462		UTP13	1.04414	0.97943	1.07551	0.0156844	1.05982	1.47991		UTP13	1.23455	1.31394	1.29963	0.0325404	1.26709	2.56813		UTP13	0.983173	1.14736	1.1517	0.0842655	1.06744	7.89418
SOF1	1.10785	0.0665556	6.00764	1.09087	0.0571152	5.23576	1.12483	0.0708546	6.29913		SOF1	1.1041	1.02771	1.12852	0.0122088	1.11631	1.09367		SOF1	1.01524	1.04768	1.03627	0.0105116	1.02576	1.02477		SOF1	1.15326	1.20514	1.20971	0.0282254	1.18148	2.38898
UTP22	1.03856	0.0947472	9.12292	0.951766	0.0195801	2.05723	1.12536	0.0500351	4.44615		UTP22	0.925989	1.08925	1.1961	0.135055	1.06104	12.7285		UTP22	0.955894	1.10345	1.09144	0.0677706	1.02366	6.62039		UTP22	0.973414	1.08443	1.08854	0.0575631	1.03098	5.58335
UTP9	1.00371	0.149021	14.847	0.933941	0.116844	12.5108	1.07348	0.145007	13.5081		UTP9	0.836284	0.798144	0.876438	0.020077	0.856361	2.34445		UTP9	1.09821	1.23466	1.22121	0.061502	1.15971	5.30322		UTP9	0.867332	1.11854	1.12278	0.127722	0.995054	12.8357
UTP7	1	0	0	1	0	0	1	0	0		UTP7	1	0.910668	1	0	1	0		UTP7	1	1.01101	1	0	1	0		UTP7	1	0.996226	1	0	1	0
Kre33	0.97302	0.23473	24.1238	0.866715	0.216051	24.9275	1.07932	0.202279	18.7412		Kre33	0.709789	0.93982	1.03201	0.161111	0.8709	18.4994		KRE33	1.17222	1.36215	1.34731	0.087545	1.25976	6.94932		KRE33	0.718137	0.855412	0.858653	0.070258	0.788395	8.91152
RRP9	0.935675	0.0210895	2.25393	0.919882	0.00999437	1.08648	0.951468	0.0170531	1.79229		RRP9	0.932904	0.887852	0.974946	0.0210212	0.953925	2.20365		RRP9	0.908611	0.954906	0.944505	0.0179467	0.926558	1.93693		RRP9	0.918132	0.931425	0.934954	0.0084111	0.926543	0.907793
BMS1	0.920323	0.112124	12.1831	0.824185	0.0426214	5.17134	1.01646	0.0695853	6.84584		BMS1	0.857969	1.00071	1.09888	0.120453	0.978422	12.3109		BMS1	0.850524	1.03308	1.02183	0.0856514	0.936175	9.14908		BMS1	0.764063	0.925175	0.92868	0.0823086	0.846372	9.72487
UTP6	0.910514	0.0285998	3.14106	0.89275	0.022405	2.50966	0.928278	0.0224234	2.41559		UTP6	0.861153	0.823791	0.9046	0.0217235	0.882877	2.46054		UTP6	0.906499	0.932	0.921848	0.00767473	0.914173	0.839526		UTP6	0.910599	0.954768	0.958385	0.0238932	0.934492	2.55681
UTP8	0.891561	0.0768531	8.62007	0.857969	0.0403394	4.70174	0.925153	0.0890431	9.62468		UTP8	0.833015	0.786808	0.86399	0.0154871	0.848503	1.82523		UTP8	0.826017	0.869883	0.860408	0.0171955	0.843212	2.03929		UTP8	0.914874	1.04709	1.05106	0.068094	0.982968	6.92739
UTP20	0.869392	0.158496	18.2307	0.736004	0.0923891	12.5528	1.00278	0.0782426	7.80258		UTP20	0.72755	0.997378	1.09522	0.183833	0.911383	20.1708		UTP20	0.627315	0.913842	0.903888	0.138286	0.765601	18.0625		UTP20	0.853147	1.00542	1.00923	0.0780433	0.93119	8.38102
UTP15	0.83761	0.0512029	6.11298	0.823314	0.0492663	5.9839	0.851906	0.0490669	5.75965		UTP15	0.800184	0.792136	0.86984	0.0348279	0.835012	4.17094		UTP15	0.891796	0.910914	0.900992	0.00459824	0.896394	0.512971		UTP15	0.777962	0.781924	0.784887	0.0034622	0.781425	0.443063
UTP5	0.709617	0.0717039	10.1046	0.678248	0.0219625	3.23812	0.740986	0.0885014	11.9437		UTP5	0.647896	0.599445	0.658247	0.00517568	0.653071	0.792513		UTP5	0.687717	0.708747	0.701027	0.00665498	0.694372	0.958416		UTP5	0.699132	0.860425	0.863685	0.0822767	0.781408	10.5293
HAS1	0.685062	0.0407878	5.95388	0.699543	0.0477368	6.824	0.670582	0.025082	3.74033		HAS1	0.645836	0.611906	0.671931	0.0130471	0.658883	1.98018		HAS1	0.761821	0.708319	0.700604	0.0306085	0.731212	4.186		HAS1	0.690972	0.636798	0.63921	0.0258806	0.665091	3.89129
CBF5	0.663173	0.178632	26.9359	0.680272	0.191584	28.1628	0.646074	0.162878	25.2105		CBF5	0.469795	0.425007	0.466698	0.00154888	0.468246	0.330782		CBF5	0.933265	0.870391	0.860911	0.0361769	0.897088	4.03271		CBF5	0.637756	0.60831	0.610615	0.0135707	0.624186	2.17414
RPS4	0.634481	0.118035	18.6034	0.623343	0.119369	19.1497	0.645619	0.115618	17.9081		RPS4	0.651497	0.651611	0.715531	0.032017	0.683514	4.68418		RPS4	0.753414	0.746802	0.738668	0.0073729	0.746041	0.988271		RPS4	0.465117	0.480835	0.482657	0.00876984	0.473887	1.85062
UTP14	0.631373	0.136882	21.6801	0.511393	0.0492848	9.63736	0.751354	0.0790822	10.5253		UTP14	0.485031	0.750996	0.824665	0.169817	0.654848	25.9323		UTP14	0.580451	0.796518	0.787842	0.103695	0.684146	15.1569		UTP14	0.468696	0.639133	0.641554	0.0864289	0.555125	15.5693
IMP4	0.598174	0.078099	13.0562	0.566282	0.024329	4.29626	0.630067	0.0978405	15.5286		IMP4	0.535607	0.507895	0.557717	0.0110551	0.546662	2.02229		IMP4	0.595115	0.57031	0.564098	0.0155084	0.579606	2.67567		IMP4	0.568124	0.765485	0.768385	0.10013	0.668255	14.9838
HCA4	0.594166	0.134044	22.56	0.622597	0.146911	23.5964	0.565735	0.112854	19.9482		HCA4	0.531263	0.402911	0.442435	0.0444141	0.486849	9.12277		HCA4	0.829874	0.72302	0.715145	0.0573644	0.772509	7.42572		HCA4	0.506655	0.537588	0.539624	0.0164849	0.52314	3.15115
UTP11	0.55283	0.0206191	3.72974	0.540541	0.0135833	2.5129	0.565118	0.019073	3.37504		UTP11	0.538616	0.495996	0.544651	0.00301763	0.541633	0.557136		UTP11	0.558057	0.566306	0.560137	0.00104039	0.559097	0.186083		UTP11	0.524952	0.588338	0.590567	0.0328074	0.557759	5.88199
IMP3	0.518241	0.0296216	5.71579	0.508043	0.0132012	2.59843	0.528439	0.0370488	7.011		IMP3	0.49294	0.461108	0.50634	0.00670018	0.49964	1.341		IMP3	0.525099	0.503834	0.498346	0.0133762	0.511722	2.61396		IMP3	0.506091	0.578438	0.58063	0.0372694	0.543361	6.85906
UTP18	0.506441	0.0266338	5.25901	0.494379	0.0311002	6.29075	0.518504	0.0126687	2.44332		UTP18	0.500454	0.480098	0.527193	0.0133696	0.513823	2.60198		UTP18	0.529066	0.533539	0.527728	0.000669087	0.528397	0.126626		UTP18	0.453617	0.498701	0.50059	0.0234866	0.477103	4.92275
RPL8	0.502668	0.045138	8.97969	0.49432	0.0512267	10.3631	0.511016	0.0362122	7.08633		RPL8	0.527292	0.502103	0.551357	0.0120325	0.539325	2.23104		RPL8	0.533698	0.468629	0.463524	0.0350871	0.498611	7.03696		RPL8	0.421969	0.516209	0.518165	0.0480982	0.470067	10.2322
KRI1	0.48295	0.138244	28.625	0.516005	0.153065	29.6635	0.449894	0.112288	24.9589		KRI1	0.394815	0.306782	0.336875	0.02897	0.365845	7.91865		KRI1	0.731932	0.609652	0.603012	0.0644605	0.667472	9.65741		KRI1	0.421268	0.408248	0.409795	0.00573653	0.415531	1.38053
KRR1	0.477373	0.0491607	10.2982	0.448578	0.0246279	5.4902	0.506167	0.0506831	10.0131		KRR1	0.435826	0.424988	0.466678	0.0154257	0.451252	3.41842		KRR1	0.483023	0.47933	0.474109	0.00445692	0.478566	0.931306		KRR1	0.426886	0.575535	0.577716	0.0754148	0.502301	15.0139
ESF1	0.475137	0.189799	39.9462	0.475251	0.198159	41.6957	0.475024	0.181054	38.1146		ESF1	0.29889	0.252245	0.276989	0.0109504	0.287939	3.80304		ESF1	0.75204	0.722471	0.714602	0.0187188	0.733321	2.55261		ESF1	0.374822	0.431845	0.433481	0.0293295	0.404152	7.25704
RPS11	0.463228	0.117398	25.3434	0.467301	0.0829002	17.7402	0.459155	0.143732	31.3036		RPS11	0.571054	0.555854	0.61038	0.019663	0.590717	3.32867		RPS11	0.462702	0.506691	0.501172	0.0192352	0.481937	3.99122		RPS11	0.368147	0.26491	0.265913	0.051117	0.31703	16.1237
NOP12	0.458812	0.0819935	17.8708	0.483863	0.0965117	19.9461	0.433761	0.0536306	12.3641		NOP12	0.405343	0.347647	0.38175	0.0117968	0.393546	2.99756		NOP12	0.619807	0.513162	0.507573	0.0561168	0.56369	9.95527		NOP12	0.426439	0.410404	0.411959	0.00724004	0.419199	1.72711
RPS7	0.44804	0.0522611	11.6644	0.419871	0.0555503	13.2303	0.476209	0.0280998	5.90074		RPS7	0.352369	0.401682	0.441085	0.0443581	0.396727	11.181		RPS7	0.488427	0.515484	0.509869	0.0107211	0.499148	2.14788		RPS7	0.418816	0.47587	0.477673	0.0294283	0.448245	6.56524
BFR2	0.445266	0.120528	27.0688	0.398468	0.119831	30.0729	0.492064	0.10156	20.6397		BFR2	0.2554	0.317644	0.348804	0.0467017	0.302102	15.4589		BFR2	0.548666	0.560907	0.554797	0.0030658	0.551731	0.555669		BFR2	0.391339	0.57043	0.572591	0.0906258	0.481965	18.8034
ENP2	0.427699	0.100556	23.5109	0.390844	0.105326	26.9483	0.464554	0.08008	17.238		ENP2	0.286849	0.347339	0.381411	0.0472807	0.33413	14.1504		ENP2	0.535194	0.579025	0.572718	0.0187622	0.553956	3.38694		ENP2	0.350488	0.437874	0.439533	0.0445225	0.39501	11.2712
MRD1	0.426756	0.0719291	16.8548	0.428114	0.0682564	15.9435	0.425399	0.0753987	17.7243		MRD1	0.357078	0.291456	0.320046	0.0185161	0.338562	5.46903		MRD1	0.520234	0.468932	0.463824	0.028205	0.492029	5.73239		MRD1	0.40703	0.490467	0.492325	0.0426477	0.449678	9.48406
RPS5	0.419033	0.0574766	13.7165	0.383409	0.0512527	13.3676	0.454656	0.0379767	8.35284		RPS5	0.362539	0.459746	0.504845	0.071153	0.433692	16.4063		RPS5	0.453957	0.417553	0.413005	0.0204763	0.433481	4.72368		RPS5	0.333731	0.444434	0.446118	0.0561933	0.389924	14.4113
RPS1	0.403283	0.0649915	16.1156	0.390192	0.0602453	15.4399	0.416374	0.0668996	16.0672		RPS1	0.424766	0.452618	0.497018	0.0361261	0.460892	7.83831		RPS1	0.440342	0.42351	0.418897	0.0107226	0.42962	2.49582		RPS1	0.305468	0.331949	0.333206	0.013869	0.319337	4.34307
FCF2	0.386174	0.0578794	14.9879	0.36727	0.0714618	19.4576	0.405077	0.0296402	7.31718		FCF2	0.272547	0.342196	0.375763	0.051608	0.324155	15.9208		FCF2	0.445142	0.450591	0.445683	0.000270551	0.445413	0.0607417		FCF2	0.38412	0.3923	0.393786	0.00483305	0.388953	1.24258
RRP12	0.37908	0.060571	15.9784	0.327368	0.00761417	2.32588	0.430793	0.0439472	10.2015		RRP12	0.329153	0.448749	0.492769	0.0818077	0.410961	19.9064		RRP12	0.317279	0.400127	0.395769	0.0392452	0.356524	11.0077		RRP12	0.335671	0.402317	0.403841	0.0340847	0.369756	9.21816
RPS14	0.364495	0.0400771	10.9952	0.373	0.0452347	12.1273	0.35599	0.0319611	8.97807		RPS14	0.348505	0.330553	0.362978	0.00723644	0.355742	2.03418		RPS14	0.436426	0.395478	0.39117	0.0226279	0.413798	5.46836		RPS14	0.334068	0.312638	0.313823	0.0101225	0.323945	3.12475
RPL3	0.361244	0.0536896	14.8624	0.360424	0.0310493	8.61465	0.362064	0.0692801	19.1348		RPL3	0.377847	0.38374	0.421383	0.0217681	0.399615	5.44726		RPL3	0.386619	0.404339	0.399935	0.00665821	0.393277	1.69301		RPL3	0.316807	0.263873	0.264872	0.0259673	0.29084	8.92838
NSR1	0.331277	0.089971	27.1588	0.345464	0.102342	29.6246	0.31709	0.0728905	22.9873		NSR1	0.248665	0.194953	0.214077	0.0172943	0.231371	7.47469		NSR1	0.487049	0.369338	0.365315	0.0608667	0.426182	14.2818		NSR1	0.30068	0.370473	0.371877	0.0355987	0.336278	10.5861
NOP14	0.325037	0.0596084	18.3389	0.273775	0.0174967	6.3909	0.3763	0.0393002	10.4439		NOP14	0.289079	0.387701	0.425732	0.0683265	0.357406	19.1174		NOP14	0.249284	0.333211	0.329581	0.0401486	0.289433	13.8715		NOP14	0.282961	0.372175	0.373585	0.0453122	0.328273	13.8032
RPL13	0.315888	0.0504316	15.965	0.32353	0.036518	11.2874	0.308245	0.0603018	19.5629		RPL13	0.321993	0.316488	0.347534	0.0127705	0.334764	3.81477		RPL13	0.369004	0.358051	0.354151	0.00742679	0.361577	2.054		RPL13	0.279593	0.222209	0.223051	0.028271	0.251322	11.2489
RCL1	0.313883	0.0421003	13.4127	0.275467	0.00901712	3.27339	0.352299	0.0226274	6.42278		RCL1	0.2632	0.338631	0.371849	0.0543248	0.317524	17.1089		RCL1	0.284616	0.324115	0.320585	0.0179843	0.3026	5.94327		RCL1	0.278587	0.363088	0.364464	0.0429385	0.321525	13.3546
RPS6	0.310228	0.0290895	9.37682	0.288502	0.0217457	7.53746	0.331954	0.0165982	5.00016		RPS6	0.280046	0.309508	0.339869	0.0299117	0.309958	9.65025		RPS6	0.318337	0.312259	0.308858	0.00473925	0.313597	1.51125		RPS6	0.267124	0.345824	0.347134	0.040005	0.307129	13.0255
EMG1	0.30408	0.0579079	19.0436	0.252422	0.00916963	3.63266	0.355738	0.0358535	10.0786		EMG1	0.251962	0.349703	0.384007	0.0660222	0.317985	20.7627		EMG1	0.241429	0.308511	0.30515	0.0318606	0.27329	11.6582		EMG1	0.263876	0.376631	0.378058	0.057091	0.320967	17.7872
EBP2	0.301448	0.0592141	19.6432	0.286758	0.0705273	24.5948	0.316139	0.0400861	12.6799		EBP2	0.234879	0.252012	0.276733	0.0209273	0.255806	8.18094		EBP2	0.386471	0.375224	0.371137	0.00766721	0.378804	2.02406		EBP2	0.238923	0.299412	0.300546	0.0308113	0.269735	11.4228
ROK1	0.298077	0.0504553	16.9269	0.26428	0.0460086	17.409	0.331874	0.026272	7.91625		ROK1	0.21996	0.271177	0.297778	0.0389088	0.258869	15.0303		ROK1	0.327696	0.365689	0.361706	0.017005	0.344701	4.93326		ROK1	0.245185	0.334871	0.336139	0.0454772	0.290662	15.6461
RPS9	0.295957	0.0794846	26.8568	0.282021	0.0695796	24.6718	0.309894	0.0860572	27.7699		RPS9	0.341406	0.363344	0.398987	0.0287904	0.370196	7.77707		RPS9	0.320277	0.340863	0.33715	0.00843622	0.328714	2.56644		RPS9	0.18438	0.192814	0.193545	0.00458252	0.188962	2.4251
NOP9	0.289392	0.0504797	17.4433	0.313641	0.0567569	18.0961	0.265144	0.0264398	9.97189		NOP9	0.270797	0.207635	0.228003	0.0213968	0.2494	8.57931		NOP9	0.393845	0.290626	0.28746	0.0531923	0.340653	15.6148		NOP9	0.276281	0.278911	0.279968	0.00184339	0.278125	0.662793
EFG1	0.287638	0.0649797	22.5908	0.301663	0.0667087	22.1136	0.273613	0.0600103	21.9326		EFG1	0.250233	0.193341	0.212307	0.0189633	0.23127	8.19963		EFG1	0.395871	0.359	0.355089	0.020391	0.37548	5.43064		EFG11	0.258885	0.252486	0.253442	0.00272148	0.256164	1.0624
ECM16	0.279056	0.0369003	13.2233	0.248291	0.00658681	2.65286	0.30982	0.0280521	9.0543		ECM16	0.247496	0.289987	0.318434	0.0354691	0.282965	12.5348		ECM16	0.256726	0.342785	0.339051	0.0411625	0.297888	13.8181		ECM16	0.24065	0.27095	0.271977	0.0156631	0.256314	6.11093
RPS16	0.26955	0.027236	10.1043	0.264806	0.00289609	1.09366	0.274293	0.0378181	13.7875		RPS16	0.265826	0.284459	0.312362	0.0232683	0.289094	8.04871		RPS16	0.267731	0.290961	0.287791	0.0100301	0.277761	3.61105		RPS16	0.260861	0.221886	0.222726	0.0190673	0.241793	7.88577
RPL18	0.268318	0.0523082	19.4949	0.266038	0.0390617	14.6828	0.270598	0.0627383	23.185		RPL18	0.29294	0.307532	0.337699	0.0223798	0.31532	7.09751		RPL18	0.294371	0.290483	0.287319	0.00352581	0.290845	1.21226		RPL18	0.210802	0.186071	0.186776	0.012013	0.198789	6.04306
RPS18	0.26709	0.0498969	18.6817	0.255946	0.0432663	16.9044	0.278233	0.0534704	19.2178		RPS18	0.282344	0.303586	0.333366	0.025511	0.307855	8.28668		RPS18	0.290553	0.298741	0.295487	0.0024673	0.29302	0.842023		RPS18	0.194942	0.205069	0.205846	0.00545171	0.200394	2.7205
RPS3	0.262502	0.0699439	26.6451	0.265331	0.073627	27.7491	0.259672	0.0659345	25.3914		RPS3	0.306598	0.288634	0.316947	0.00517446	0.311773	1.65969		RPS3	0.327488	0.298005	0.294759	0.0163646	0.311123	5.25984		RPS3	0.161908	0.16668	0.167311	0.00270152	0.16461	1.64117
CIC1	0.260101	0.117159	45.0437	0.19861	0.0104544	5.26376	0.321592	0.140645	43.734		CIC1	0.204269	0.473989	0.520485	0.158108	0.362377	43.6309		CIC1	0.20761	0.226217	0.223753	0.0080717	0.215682	3.74241		CIC1	0.183952	0.219705	0.220537	0.0182928	0.202245	9.04487
RPL7	0.258422	0.046822	18.1184	0.24333	0.0448512	18.4322	0.273514	0.0437888	16.0097		RPL7	0.279967	0.302482	0.332154	0.0260937	0.30606	8.52567		RPL7	0.269854	0.264312	0.261433	0.00421075	0.265643	1.58511		RPL7	0.180171	0.226098	0.226955	0.0233921	0.203563	11.4913
RPL40	0.252388	0.145773	57.7576	0.252824	0.143295	56.6778	0.251951	0.148208	58.8242		RPL40	0.0654459	0.0558524	0.0613312	0.00205734	0.0633886	3.24559		RPL4	0.413351	0.427392	0.422737	0.00469278	0.418044	1.12256		RPL4	0.279676	0.27076	0.271786	0.003945	0.275731	1.43074
ESF2	0.251184	0.120137	47.8282	0.252907	0.119311	47.1757	0.249462	0.120933	48.4775		ESF2	0.15378	0.125217	0.1375	0.00814031	0.14564	5.58933		ESF2	0.42072	0.422001	0.417405	0.00165754	0.419062	0.395536		ESF2	0.18422	0.19275	0.19348	0.00462998	0.18885	2.45167
RPS13	0.250609	0.0452989	18.0755	0.247748	0.0422495	17.0534	0.25347	0.0479853	18.9314		RPS13	0.284471	0.273946	0.300818	0.00817367	0.292645	2.79304		RPS13	0.270205	0.27489	0.271896	0.000845661	0.27105	0.311994		RPS13	0.188569	0.186986	0.187695	0.000436959	0.188132	0.232262
RPS8	0.245811	0.0364369	14.8232	0.251942	0.0206651	8.20233	0.239679	0.0464012	19.3597		RPS8	0.259473	0.262393	0.288132	0.0143297	0.273802	5.23358		RPS8	0.272631	0.256573	0.253779	0.00942638	0.263205	3.58138		RPS8	0.223722	0.176459	0.177127	0.0232973	0.200425	11.624
RPL5	0.241567	0.0468332	19.3872	0.233645	0.0584652	25.0231	0.24949	0.0290343	11.6375		RPL5	0.208878	0.218612	0.240057	0.0155893	0.224468	6.94501		RPL5	0.314345	0.291995	0.288815	0.0127654	0.30158	4.23284		RPL5	0.177711	0.218768	0.219597	0.0209432	0.198654	10.5425
GAR1	0.229116	0.048982	21.3786	0.239199	0.0597345	24.9727	0.219033	0.0320456	14.6305		GAR1	0.171468	0.162915	0.178897	0.00371451	0.175182	2.12037		GAR1	0.316787	0.260161	0.257327	0.0297302	0.287057	10.3569		GAR1	0.229343	0.220043	0.220877	0.00423331	0.22511	1.88055
MAK21	0.226725	0.0264918	11.6845	0.208363	0.023927	11.4834	0.245088	0.0125198	5.10828		MAK21	0.187536	0.207768	0.228149	0.0203067	0.207842	9.77024		MAK21	0.241872	0.251838	0.249095	0.00361143	0.245484	1.47115		MAK21	0.19568	0.257046	0.25802	0.0311701	0.22685	13.7404
NHP2	0.224073	0.0288489	12.8748	0.228446	0.0353636	15.48	0.219699	0.0193823	8.82222		NHP2	0.190198	0.175541	0.192761	0.00128172	0.191479	0.669378		NHP2	0.275475	0.231296	0.228777	0.023349	0.252126	9.26086		NHP2	0.219667	0.236662	0.237559	0.00894595	0.228613	3.91315
LCP5	0.214132	0.066061	30.8506	0.192623	0.0666096	34.5803	0.235641	0.0580172	24.621		LCP5	0.123923	0.150012	0.164728	0.0204026	0.144325	14.1366		LCP5	0.28279	0.310219	0.30684	0.0120251	0.294815	4.07886		LCP5	0.171157	0.234467	0.235356	0.0320993	0.203256	15.7925
RPS24	0.209449	0.0326862	15.6058	0.199559	0.0375594	18.8212	0.219339	0.0230311	10.5002		RPS24	0.152604	0.171663	0.188502	0.017949	0.170553	10.524		RPS24	0.244543	0.246524	0.243839	0.00035197	0.244191	0.144137		RPS24	0.201529	0.224825	0.225676	0.0120737	0.213603	5.6524
RPL6	0.205573	0.0370994	18.0469	0.195997	0.0309203	15.776	0.215149	0.0401654	18.6687		RPL6	0.222295	0.24483	0.268847	0.0232761	0.245571	9.47837		RPL6	0.213103	0.206589	0.204339	0.00438188	0.208721	2.09939		RPL6	0.152592	0.17161	0.17226	0.00983423	0.162426	6.05459
RPS23	0.201105	0.0551537	27.4254	0.190422	0.0548736	28.8168	0.211787	0.0533343	25.183		RPS23	0.171046	0.182103	0.199966	0.0144599	0.185506	7.79481		RPS23	0.265188	0.285319	0.282211	0.00851136	0.273699	3.10975		RPS23	0.135033	0.152605	0.153183	0.00907526	0.144108	6.29753
ERB1	0.199369	0.043194	21.6653	0.161146	0.0242265	15.0339	0.237593	0.0149134	6.27687		ERB1	0.161957	0.215161	0.236267	0.0371547	0.199112	18.6602		ERB1	0.190403	0.25931	0.256485	0.0330412	0.223444	14.7873		ERB1	0.131077	0.219197	0.220027	0.0444753	0.175552	25.3345
RPL2	0.193343	0.0253038	13.0875	0.194938	0.0287249	14.7354	0.191747	0.0212216	11.0675		RPL2	0.179274	0.169427	0.186047	0.00338658	0.182661	1.85403		RPL2	0.23523	0.222539	0.220115	0.00755758	0.227673	3.3195		RPL2	0.17031	0.168441	0.169079	0.000615522	0.169695	0.362723
NOC2	0.186009	0.0252789	13.5902	0.171826	0.017372	10.1103	0.200193	0.0239564	11.9667		NOC2	0.188692	0.212291	0.233116	0.0222119	0.210904	10.5317		NOC2	0.178862	0.192752	0.190653	0.00589541	0.184757	3.19089		NOC2	0.147922	0.176142	0.17681	0.0144437	0.162366	8.89576
RPL16	0.184583	0.0365256	19.7882	0.176101	0.0297631	16.9012	0.193065	0.0404785	20.9663		RPL16	0.217972	0.224568	0.246597	0.0143123	0.232285	6.16155		RPL16	0.151446	0.150373	0.148735	0.00135554	0.15009	0.903149		RPL16	0.158884	0.183169	0.183863	0.0124896	0.171373	7.28793
RPL15	0.182999	0.0454504	24.8364	0.183256	0.0368413	20.1038	0.182742	0.0526693	28.8217		RPL15	0.210567	0.205498	0.225656	0.0075447	0.218111	3.4591		RPL15	0.208026	0.216366	0.214009	0.00299192	0.211017	1.41785		RPL15	0.131175	0.108151	0.10856	0.0113072	0.119868	9.4331
RPL10	0.180881	0.0160453	8.87063	0.182936	0.0187868	10.2696	0.178827	0.0123902	6.92861		RPL10	0.190575	0.175971	0.193233	0.00132893	0.191904	0.692497		RPL10	0.201154	0.182248	0.180263	0.0104456	0.190708	5.47724		RPL10	0.157079	0.16237	0.162985	0.00295307	0.160032	1.8453
RPL19	0.179956	0.0397944	22.1134	0.18295	0.0462446	25.2772	0.176963	0.0317915	17.9651		RPL19	0.147463	0.143088	0.157124	0.00483052	0.152293	3.17185		RPL19	0.248268	0.224266	0.221823	0.0132224	0.235046	5.62546		RPL19	0.153119	0.151368	0.151941	0.00058862	0.15253	0.385904
RPL17	0.178822	0.0233942	13.0824	0.180287	0.0215534	11.9551	0.177357	0.0250146	14.1041		RPL17	0.176986	0.174851	0.192003	0.00750872	0.184495	4.06988		RPL17	0.20818	0.200101	0.197921	0.00512921	0.203051	2.52607		RPL17	0.155696	0.14161	0.142146	0.00677454	0.148921	4.54908
NOP6	0.176855	0.0505255	28.5689	0.181402	0.057077	31.4644	0.172308	0.0425032	24.667		NOP6	0.121185	0.104154	0.114371	0.00340692	0.117778	2.89267		NOP6	0.258062	0.217511	0.215142	0.0214603	0.236602	9.07021		NOP6	0.164958	0.186704	0.187411	0.0112265	0.176185	6.372
PWP1	0.172459	0.0530557	30.7642	0.197343	0.0582428	29.5134	0.147575	0.0316092	21.4191		PWP1	0.141228	0.0937887	0.102989	0.0191197	0.122109	15.658		PWP1	0.277618	0.17456	0.172658	0.0524801	0.225138	23.3102		PWP1	0.173183	0.166447	0.167077	0.00305305	0.17013	1.79453
RPS12	0.169877	0.0393917	23.1883	0.154192	0.0437511	28.3744	0.185563	0.0264047	14.2295		RPS12	0.11754	0.138744	0.152354	0.0174073	0.134947	12.8993		RPS12	0.215689	0.219345	0.216956	0.000633362	0.216322	0.292786		RPS12	0.129348	0.186671	0.187378	0.0290149	0.158363	18.3217
RPS22	0.165922	0.0260353	15.6912	0.152761	0.0303002	19.8351	0.179084	0.00954478	5.32977		RPS22	0.14093	0.163138	0.179141	0.0191051	0.160035	11.938		RPS22	0.194343	0.192846	0.190746	0.00179875	0.192545	0.934199		RPS22	0.123008	0.166735	0.167366	0.0221792	0.145187	15.2763
MRT4	0.164264	0.0411129	25.0286	0.152841	0.026373	17.2552	0.175687	0.0492345	28.024		MRT4	0.189678	0.222727	0.244575	0.0274485	0.217126	12.6417		MRT4	0.129366	0.133934	0.132476	0.00155482	0.130921	1.1876		MRT4	0.139478	0.149443	0.15001	0.00526568	0.144744	3.63793
RPS19	0.163927	0.0193531	11.8059	0.160368	0.0255075	15.9056	0.167485	0.00855112	5.10559		RPS19	0.151843	0.153948	0.169049	0.00860299	0.160446	5.36192		RPS19	0.194986	0.179039	0.177089	0.00894855	0.186037	4.81009		RPS19	0.134275	0.155729	0.156319	0.0110217	0.145297	7.58568
RPL26	0.161125	0.0108948	6.76175	0.159414	0.0128033	8.03147	0.162835	0.00822303	5.04991		RPL26	0.145607	0.146904	0.161315	0.00785385	0.153461	5.11781		RPL26	0.176462	0.155302	0.153611	0.0114257	0.165036	6.92316		RPL26	0.156173	0.172925	0.17358	0.00870375	0.164876	5.27896
RPL9	0.159874	0.0630439	39.4334	0.158945	0.0540773	34.0226	0.160803	0.070873	44.0743		RPL9	0.212777	0.218739	0.240196	0.0137095	0.226487	6.05312		RPL9	0.179073	0.176005	0.174088	0.00249237	0.176581	1.41146		RPL9	0.0849855	0.0678683	0.0681254	0.00843004	0.0765555	11.0117
DBP8	0.158925	0.0536135	33.7352	0.151809	0.0514975	33.9226	0.16604	0.0547316	32.9628		DBP8	0.123785	0.114759	0.126017	0.00111565	0.124901	0.893229		DBP8	0.224036	0.246108	0.243427	0.00969576	0.233731	4.14825		DBP8	0.107605	0.128191	0.128677	0.0105359	0.118141	8.91808
RPS2	0.158261	0.0253886	16.0423	0.157441	0.0263037	16.707	0.15908	0.0244118	15.3456		RPS2	0.182607	0.175723	0.19296	0.00517679	0.187784	2.75678		RPS2	0.168583	0.149512	0.147883	0.0103501	0.158233	6.54105		RPS2	0.121134	0.135881	0.136396	0.00763104	0.128765	5.92632
RPP0	0.154771	0.0276023	17.8343	0.151884	0.0347388	22.8719	0.157657	0.01733	10.9922		RPP0	0.131494	0.121381	0.133288	0.000896836	0.132391	0.677414		RPP0	0.200788	0.169429	0.167584	0.0166022	0.184186	9.01383		RPP0	0.123371	0.17145	0.1721	0.0243645	0.147735	16.492
RRP7	0.151269	0.0168066	11.1104	0.14147	0.0134956	9.53955	0.161069	0.0138103	8.57418		RRP7	0.135218	0.157369	0.172806	0.0187938	0.154012	12.2028		RRP7	0.128979	0.143241	0.141681	0.00635121	0.13533	4.69312		RRP7	0.160212	0.168084	0.16872	0.00425408	0.164466	2.5866
RPL25	0.150842	0.0224786	14.902	0.148502	0.0296411	19.9601	0.153183	0.0110009	7.18153		RPL25	0.139811	0.140966	0.154794	0.00749193	0.147303	5.08608		RPL25	0.188361	0.167604	0.165778	0.0112916	0.17707	6.37694		RPL25	0.117333	0.138452	0.138976	0.0108216	0.128155	8.44414
RPS28	0.147227	0.021209	14.4056	0.134223	0.020059	14.9445	0.160231	0.0126118	7.871		RPS28	0.137041	0.161028	0.176824	0.0198918	0.156932	12.6754		RPS28	0.15726	0.159336	0.1576	0.000170237	0.15743	0.108135		RPS28	0.108368	0.145718	0.14627	0.0189507	0.127319	14.8844
RPL1	0.145882	0.0262568	17.9986	0.146865	0.0270142	18.3939	0.1449	0.0254389	17.5562		RPL1	0.150553	0.148722	0.16331	0.0063787	0.156932	4.06464		RPL1	0.177952	0.164251	0.162462	0.00774512	0.170207	4.55041		RPL1	0.11209	0.108516	0.108927	0.00158149	0.110509	1.4311
UTP23	0.145568	0.0249212	17.1199	0.151444	0.0172295	11.3768	0.139693	0.0296012	21.1902		UTP23	0.151068	0.123417	0.135523	0.00777246	0.143296	5.42406		UTP23	0.130532	0.106868	0.105704	0.0124143	0.118118	10.51		UTP23	0.172731	0.17718	0.177851	0.00256026	0.175291	1.46057
RPL4A	0.144037	0.153266	106.408	0.139669	0.13295	95.1894	0.148405	0.171077	115.277		RPL4A	0.327666	0.354977	0.389798	0.0310663	0.358732	8.66002		RPL43	0.0481865	0.0422289	0.0417689	0.00320879	0.0449777	7.13419		RPL43	0.0431539	0.0135958	0.0136473	0.0147533	0.0284006	51.9472
NOC4	0.140318	0.0277331	19.7644	0.113876	0.00364908	3.20442	0.166761	0.0112496	6.74593		NOC4	0.110649	0.161206	0.17702	0.0331853	0.143835	23.0719		NOC4	0.118977	0.152765	0.151101	0.0160616	0.135039	11.894		NOC4	0.112002	0.171512	0.172161	0.0300796	0.142082	21.1706
RPL12	0.140187	0.0321559	22.9379	0.138042	0.0435912	31.5781	0.142331	0.0125945	8.84879		RPL12	0.134508	0.132513	0.145512	0.00550198	0.14001	3.92969		RPL12	0.19311	0.157634	0.155917	0.0185964	0.174513	10.6562		RPL12	0.0865093	0.125089	0.125563	0.0195268	0.106036	18.4153
NOP7	0.139015	0.0280641	20.1878	0.115751	0.00494529	4.27235	0.162279	0.0216401	13.3351		NOP7	0.122602	0.166581	0.182922	0.0301601	0.152762	19.7432		NOP7	0.111106	0.133849	0.132391	0.0106425	0.121749	8.74139		NOP7	0.113546	0.170877	0.171525	0.0289896	0.142535	20.3385
ENP1	0.136791	0.0425346	31.0945	0.104271	0.0128323	12.3067	0.169312	0.0365855	21.6083		ENP1	0.106962	0.17477	0.191914	0.0424758	0.149438	28.4237		ENP1	0.0873823	0.119001	0.117705	0.0151613	0.102544	14.7852		ENP1	0.118467	0.19757	0.198319	0.0399257	0.158393	25.2067
RPL11	0.134114	0.013112	9.77674	0.13178	0.0116763	8.86044	0.136448	0.014022	10.2764		RPL11	0.141112	0.142306	0.156266	0.00757681	0.148689	5.09574		RPL11	0.138912	0.128556	0.127156	0.00587779	0.133034	4.41827		RPL11	0.115316	0.125448	0.125924	0.00530366	0.12062	4.397
DHR2	0.133113	0.0199462	14.9844	0.134525	0.0226307	16.8227	0.131701	0.0167204	12.6956		DHR2	0.108802	0.0984046	0.108058	0.000372394	0.10843	0.343441		DHR2	0.163878	0.145393	0.143809	0.0100344	0.153844	6.52244		DHR2	0.130893	0.142697	0.143237	0.006172	0.137065	4.50296
NOP4	0.131122	0.0379239	28.9227	0.105314	0.0298378	28.3323	0.15693	0.0255739	16.2964		NOP4	0.0971513	0.146693	0.161083	0.0319657	0.129117	24.7572		NOP4	0.145248	0.188016	0.185968	0.0203598	0.165608	12.294		NOP4	0.0735412	0.123272	0.123739	0.0250989	0.0986401	25.445
RPS0	0.13056	0.0311628	23.8685	0.129982	0.0381637	29.3609	0.131139	0.022025	16.7951		RPS0	0.0962215	0.0935834	0.102764	0.00327101	0.0994925	3.28769		RPS0	0.183329	0.158175	0.156452	0.0134388	0.169891	7.91024		RPS0	0.110394	0.133696	0.134203	0.0119045	0.122298	9.73399
RPL32	0.128607	0.0526355	40.9273	0.132428	0.0499437	37.7138	0.124787	0.0549311	44.02		RPL32	0.0893344	0.0940394	0.103264	0.00696489	0.0962993	7.23254		RPL32	0.202439	0.202396	0.200191	0.00112396	0.201315	0.55831		RPL32	0.105511	0.0706374	0.070905	0.017303	0.088208	19.6162
BRX1	0.127844	0.0169554	13.2626	0.126056	0.0102385	8.12218	0.129631	0.021535	16.6125		BRX1	0.140345	0.137387	0.150864	0.00525952	0.145605	3.61218		BRX1	0.120939	0.101209	0.100107	0.0104158	0.110523	9.42414		BRX1	0.116885	0.137402	0.137922	0.0105186	0.127404	8.25614
FCF1	0.127749	0.0133054	10.4153	0.123003	0.0156162	12.6958	0.132494	0.00807191	6.09227		FCF1	0.11959	0.125185	0.137465	0.00893744	0.128527	6.95373		FCF1	0.105813	0.122443	0.12111	0.00764812	0.113461	6.74072		FCF1	0.143605	0.138385	0.138909	0.00234819	0.141257	1.66235
RPL35	0.126128	0.0159152	12.6183	0.122712	0.0108736	8.8611	0.129544	0.0191054	14.7483		RPL35	0.134874	0.141422	0.155295	0.0102105	0.145084	7.03764		RPL35	0.124782	0.125115	0.123752	0.000514528	0.124267	0.414051		RPL35	0.108481	0.10917	0.109584	0.000551316	0.109032	0.505645
RRP36	0.122617	0.055048	44.8941	0.130144	0.0588275	45.2017	0.11509	0.0498656	43.3273		RRP36	0.0470504	0.0406394	0.0446259	0.00121222	0.0458381	2.64456		RRP36	0.175233	0.149516	0.147887	0.0136728	0.16156	8.46296		RRP36	0.16815	0.152182	0.152758	0.00769607	0.160454	4.79643
RPL14	0.122485	0.0313563	25.6001	0.120973	0.0214064	17.6952	0.123997	0.0387766	31.2723		RPL14	0.148694	0.15516	0.170381	0.0108432	0.159538	6.79667		RPL14	0.117648	0.127528	0.126139	0.0042452	0.121893	3.48271		RPL14	0.0965767	0.0751855	0.0754704	0.0105532	0.0860235	12.2678
RPL36	0.122249	0.037006	30.271	0.121938	0.0263186	21.5836	0.12256	0.0452331	36.9068		RPL36	0.0850935	0.0825787	0.0906793	0.0027929	0.0878864	3.17786		RPL36	0.13579	0.0914685	0.0904722	0.0226589	0.113131	20.0289		RPL36	0.144929	0.185825	0.186529	0.0208	0.165729	12.5506
RPL20	0.120821	0.0248108	20.5352	0.117254	0.018344	15.6446	0.124388	0.0294823	23.7019		RPL20	0.137348	0.147268	0.161714	0.012183	0.149531	8.1475		RPL20	0.121418	0.123155	0.121814	0.000198009	0.121616	0.162815		RPL20	0.0929971	0.089297	0.0896353	0.00168086	0.0913162	1.84071
RPS17	0.117618	0.0190717	16.2149	0.117384	0.0101622	8.65725	0.117852	0.0249815	21.1974		RPS17	0.103324	0.114554	0.125791	0.0112335	0.114557	9.80601		RPS17	0.121839	0.0849948	0.084069	0.0188848	0.102954	18.343		RPS17	0.12699	0.143154	0.143696	0.00835276	0.135343	6.17154
UTP30	0.114843	0.0272547	23.7321	0.092641	0.0118928	12.8375	0.137045	0.0189298	13.8128		UTP30	0.0784329	0.121706	0.133645	0.0276058	0.106039	26.0337		UTP30	0.0919506	0.117024	0.115749	0.0118992	0.10385	11.4581		UTP30	0.10754	0.161131	0.161742	0.0271011	0.134641	20.1285
RPL27	0.113648	0.0289685	25.4898	0.114423	0.0333595	29.1546	0.112872	0.0237548	21.0458		RPL27	0.103457	0.103831	0.114016	0.00527928	0.108737	4.85511		RPL27	0.159644	0.142934	0.141377	0.00913335	0.15051	6.06825		RPL27	0.080168	0.0829095	0.0832236	0.00152781	0.0816958	1.87013
NOP13	0.110596	0.0451247	40.8014	0.103871	0.0456981	43.995	0.11732	0.0435168	37.0923		NOP13	0.115482	0.134382	0.147564	0.0160414	0.131523	12.1966		NOP13	0.153124	0.150252	0.148616	0.00225427	0.15087	1.49418		NOP13	0.0430081	0.0555708	0.0557814	0.00638662	0.0493948	12.9297
PNO1	0.104847	0.0193597	18.4648	0.0891339	0.0106725	11.9735	0.120559	0.0119129	9.88141		PNO1	0.0876907	0.114306	0.125519	0.0189143	0.106605	17.7424		PNO1	0.102867	0.133477	0.132023	0.0145781	0.117445	12.4127		PNO1	0.0768443	0.103742	0.104135	0.0136456	0.0904899	15.0797
MAK5	0.10423	0.080679	77.4045	0.083545	0.0674503	80.7353	0.124916	0.0872518	69.8486		MAK5	0.17823	0.226125	0.248306	0.035038	0.213268	16.4291		MAK5	0.0462191	0.0633019	0.0626124	0.00819666	0.0544157	15.063		MAK5	0.0261857	0.0635872	0.0638281	0.0188212	0.0450069	41.8185
RPL33	0.102087	0.0122841	12.033	0.098333	0.00988816	10.0558	0.10584	0.0132605	12.5287		RPL33	0.0934198	0.0980184	0.107634	0.00710687	0.100527	7.06964		RPL33	0.112128	0.122444	0.12111	0.00449109	0.116619	3.85108		RPL33	0.0894513	0.0884426	0.0887776	0.000336827	0.0891145	0.377971
RPL31	0.101415	0.0232217	22.8977	0.105584	0.0262892	24.8989	0.0972459	0.0187778	19.3096		RPL31	0.0847388	0.0820777	0.0901291	0.00269511	0.087434	3.08246		RPL31	0.142667	0.124315	0.122961	0.00985314	0.132814	7.41874		RPL31	0.089346	0.0783506	0.0786475	0.00534924	0.0839967	6.3684
NOP10	0.0995478	0.0412747	41.4622	0.10513	0.0477172	45.3887	0.0939656	0.0326795	34.7782		NOP10	0.050602	0.0440903	0.0484154	0.00109331	0.0495087	2.20832		NOP10	0.166824	0.124869	0.123509	0.0216574	0.145167	14.919		NOP10	0.0979643	0.109557	0.109972	0.00600398	0.103968	5.77482
RPL21	0.0992664	0.024099	24.2771	0.105647	0.0181757	17.2041	0.0928853	0.0273813	29.4786		RPL21	0.118961	0.115911	0.127281	0.0041603	0.123121	3.37904		RPL21	0.118033	0.0920949	0.0910918	0.0134706	0.104562	12.8828		RPL21	0.0799488	0.0600554	0.0602829	0.00983293	0.0701159	14.0238
RPL24	0.0964595	0.0228988	23.7393	0.0961153	0.02683	27.9143	0.0968037	0.0181281	18.7267		RPL24	0.0783597	0.0761184	0.0835852	0.00261277	0.0809725	3.22674		RPL24	0.134033	0.123785	0.122436	0.00579834	0.128235	4.52166		RPL24	0.0759531	0.0840707	0.0843892	0.00421807	0.0801712	5.26132
RLP7	0.0943036	0.0223061	23.6535	0.0823528	0.0176711	21.4578	0.106254	0.0199301	18.757		RLP7	0.105442	0.120865	0.132722	0.01364	0.119082	11.4543		RLP7	0.0790896	0.0855605	0.0846286	0.00276948	0.0818591	3.38323		RLP7	0.0625271	0.10103	0.101413	0.019443	0.0819701	23.7196
PUF6	0.0941708	0.0332193	35.2756	0.0799702	0.0275333	34.4295	0.108372	0.0323364	29.8384		PUF6	0.105568	0.137008	0.150448	0.02244	0.128008	17.5302		PUF6	0.0925816	0.103978	0.102845	0.00513191	0.0977135	5.252		PUF6	0.0417608	0.0715499	0.071821	0.0150301	0.0567909	26.4657
YTM1	0.0934151	0.0191481	20.4979	0.0769383	0.0129018	16.769	0.109892	0.00488645	4.4466		YTM1	0.0654436	0.0948703	0.104177	0.0193665	0.0848101	22.8352		YTM1	0.094957	0.117392	0.116114	0.0105783	0.105535	10.0235		YTM1	0.0704143	0.108972	0.109385	0.0194855	0.0898998	21.6747
RPL28	0.090291	0.0177395	19.6471	0.091394	0.0196378	21.487	0.089188	0.015534	17.4172		RPL28	0.0907028	0.0865635	0.095055	0.00217607	0.0928789	2.34291		RPL28	0.115783	0.10574	0.104589	0.00559737	0.110186	5.07993		RPL28	0.0676958	0.067664	0.0679203	0.000112266	0.0678081	0.165565
RPS20	0.0865791	0.0205409	23.725	0.0847948	0.0257424	30.3585	0.0883634	0.013222	14.9632		RPS20	0.0653779	0.0634878	0.0697156	0.00216882	0.0675468	3.21084		RPS20	0.121172	0.0975562	0.0964936	0.0123394	0.108833	11.3379		RPS20	0.067834	0.0985079	0.0988811	0.0155236	0.0833575	18.6229
RPL23	0.0808724	0.0287665	35.5703	0.0800321	0.0307693	38.4462	0.0817126	0.0265869	32.5371		RPL23	0.0628926	0.0632759	0.0694829	0.00329518	0.0661878	4.97854		RPL23	0.12324	0.119925	0.118619	0.00231051	0.12093	1.91062		RPL23	0.0539637	0.0568206	0.0570358	0.00153606	0.0554998	2.76769
RPL34	0.0796597	0.021408	26.8744	0.0794727	0.0183245	23.0576	0.0798467	0.0240988	30.1813		RPL34	0.0927118	0.0956707	0.105056	0.00617188	0.0988836	6.24156		RPL34	0.0921464	0.0880639	0.0871047	0.00252085	0.0896255	2.81265		RPL34	0.05356	0.0472011	0.0473799	0.00309003	0.05047	6.12251
RPP2	0.0767012	0.0226933	29.5866	0.0767875	0.0273574	35.6274	0.0766149	0.0167788	21.9002		RPP2	0.058549	0.0560213	0.0615167	0.00148384	0.0600328	2.47171		RPP2	0.115456	0.101119	0.100017	0.00771929	0.107737	7.16497		RPP2	0.0563575	0.068053	0.0683108	0.00597666	0.0623341	9.5881
RRP3	0.0669741	0.0438385	65.4558	0.0552409	0.0334069	60.4749	0.0787074	0.0495204	62.9171		RRP3	0.0205658	0.0281516	0.0309131	0.00517369	0.0257394	20.1002		RRP3	0.100368	0.148553	0.146935	0.0232835	0.123651	18.8299		RRP3	0.0447889	0.0580542	0.0582741	0.0067426	0.0515315	13.0844
NOP15	0.0669264	0.0210668	31.4776	0.0608906	0.0206053	33.8398	0.0729623	0.019753	27.0729		NOP15	0.0368498	0.0412027	0.0452444	0.00419733	0.0410471	10.2257		NOP15	0.0871726	0.0908206	0.0898314	0.00132938	0.088502	1.50208		NOP15	0.0586493	0.0834947	0.083811	0.0125809	0.0712302	17.6623
RPL30	0.0652925	0.0296524	45.4148	0.0654519	0.0256947	39.2574	0.0651331	0.03314	50.8805		RPL30	0.0490535	0.0487277	0.0535076	0.00222705	0.0512806	4.34288		RPL30	0.101734	0.11148	0.110265	0.00426574	0.106	4.0243		RPL30	0.0455681	0.0315068	0.0316262	0.00697098	0.0385972	18.0609
RPS29	0.0638278	0.0109724	17.1906	0.0613773	0.0117919	19.2121	0.0662783	0.00947248	14.292		RPS29	0.0635094	0.0656544	0.0720948	0.00429269	0.0678021	6.3312		RPS29	0.0746347	0.0746336	0.0738207	0.000406988	0.0742277	0.548297		RPS29	0.0459877	0.0527195	0.0529193	0.0034658	0.0494535	7.00821
PRP43	0.0631038	0.0482517	76.464	0.0769798	0.0534091	69.3807	0.0492279	0.0376675	76.5165		PRP43	0.0436018	0.0204351	0.0224396	0.0105811	0.0330207	32.0438		PRP43	0.152348	0.103626	0.102498	0.0249251	0.127423	19.561		PRP43	0.0349897	0.0226608	0.0227466	0.00612153	0.0288681	21.2051
RPS31	0.0610684	0.0189642	31.0541	0.0672647	0.0151341	22.4993	0.054872	0.0203336	37.0563		RPS31	0.0725707	0.0519554	0.057052	0.00775935	0.0648113	11.9722		RPS31	0.0825684	0.0794795	0.0786138	0.0019773	0.0805911	2.4535		RPS31	0.0466549	0.028841	0.0289503	0.00885232	0.0378026	23.4172
RPS25	0.0601847	0.00812385	13.4982	0.0608269	0.0104781	17.2262	0.0595426	0.00462359	7.76518		RPS25	0.0599788	0.0575757	0.0632236	0.00162243	0.0616012	2.63376		RPS25	0.0740629	0.0630692	0.0623823	0.00584034	0.0682226	8.56071		RPS25	0.0484389	0.0528218	0.0530219	0.00229151	0.0507304	4.51703
DBP9	0.0568679	0.0305745	53.7641	0.0403469	0.0204329	50.643	0.0733888	0.0301034	41.0191		DBP9	0.0421834	0.0918233	0.100831	0.0293236	0.071507	41.008		DBP9	0.0644031	0.0888229	0.0878554	0.0117261	0.0761293	15.4029		DBP9	0.0144542	0.0313616	0.0314804	0.00851311	0.0229673	37.0662
FAF1	0.0559574	0.0155402	27.7715	0.0432252	0.00810051	18.7403	0.0686897	0.00965171	14.0512		FAF1	0.0397387	0.0625581	0.0686947	0.014478	0.0542167	26.704		FAF1	0.0544188	0.0813946	0.0805081	0.0130446	0.0674634	19.3358		FAF1	0.0355179	0.0566517	0.0568663	0.0106742	0.0461921	23.1082
RPS27	0.0553197	0.0178694	32.302	0.0498591	0.0134713	27.0187	0.0607803	0.0199378	32.8031		RPS27	0.038135	0.0411973	0.0452386	0.0035518	0.0416868	8.52021		RPS27	0.0687259	0.0487073	0.0481767	0.0102746	0.0584513	17.578		RPS27	0.0427165	0.0885899	0.0889255	0.0231045	0.065821	35.102
RPS10	0.0541296	0.0105314	19.4559	0.052916	0.01187	22.4317	0.0553433	0.0088306	15.9561		RPS10	0.0436522	0.043576	0.0478506	0.00209922	0.0457514	4.58833		RPS10	0.0696714	0.068488	0.067742	0.000964716	0.0687067	1.40411		RPS10	0.0454243	0.0502468	0.0504372	0.00250643	0.0479307	5.22926
RPL38	0.0502842	0.0112051	22.2835	0.0553201	0.00797141	14.4096	0.0452482	0.011698	25.8529		RPL38	0.0455333	0.0412818	0.0453313	0.000100993	0.0454323	0.222294		RPL38	0.065059	0.0601891	0.0595335	0.00276277	0.0622962	4.4349		RPL38	0.0553681	0.0307633	0.0308798	0.0122441	0.0431239	28.3929
RPS26	0.0484119	0.0126732	26.1778	0.0505135	0.0133338	26.3965	0.0463102	0.0116015	25.0516		RPS26	0.0415009	0.0406441	0.0446311	0.00156509	0.043066	3.63417		RPS26	0.0693643	0.0619588	0.061284	0.00404018	0.0653242	6.18482		RPS26	0.0406753	0.0328909	0.0330155	0.00382987	0.0368454	10.3944
XRN1	0.0465686	0.0132541	28.4614	0.0452566	0.0134391	29.6954	0.0478807	0.012934	27.0129		XRN1	0.0462224	0.0365593	0.0401456	0.00303839	0.043184	7.03592		XRN1	0.0612119	0.0668309	0.0661029	0.00244553	0.0636574	3.8417		XRN1	0.0283354	0.0372524	0.0373935	0.00452905	0.0328645	13.781
UTP25	0.045263	0.0153541	33.9219	0.0387242	0.0122449	31.6208	0.0518018	0.0153638	29.6589		UTP25	0.022946	0.0305484	0.0335451	0.00529953	0.0282456	18.7624		UTP25	0.0527933	0.0719159	0.0711326	0.00916961	0.061963	14.7985		UTP25	0.0404333	0.0505362	0.0507276	0.00514715	0.0455805	11.2924
RPL42	0.0430268	0.0106194	24.6809	0.043005	0.00964423	22.4258	0.0430487	0.0115122	26.7424		RPL42	0.0554334	0.0538112	0.0590899	0.00182823	0.0572616	3.19277		RPL40	0.0416557	0.0329774	0.0326182	0.00451873	0.0371369	12.1677		RPL40	0.0319258	0.0372966	0.0374379	0.00275605	0.0346819	7.94665
NOP2	0.0415752	0.0136761	32.8949	0.0309323	0.00737598	23.8455	0.052218	0.00965021	18.4806		NOP2	0.0287529	0.0568564	0.0624337	0.0168404	0.0455933	36.9361		NOP2	0.0408564	0.0555522	0.0549471	0.00704539	0.0479018	14.708		NOP2	0.0231877	0.0391249	0.0392731	0.00804268	0.0312304	25.7527
RPL22	0.0370034	0.0124002	33.5109	0.0397243	0.0162992	41.0309	0.0342825	0.00520162	15.1728		RPL22	0.0237293	0.0250057	0.0274586	0.00186465	0.025594	7.28549		RPL22	0.062096	0.040515	0.0400737	0.0110112	0.0510849	21.5546		RPL22	0.0333476	0.0351819	0.0353151	0.000983752	0.0343314	2.86546
RPL43	0.0365912	0.0155787	42.575	0.0391919	0.013079	33.3718	0.0339905	0.0173437	51.0252		RPL43	0.0375005	0.0357554	0.0392628	0.000881161	0.0383817	2.29579		RPL42	0.055989	0.0526731	0.0520994	0.0019448	0.0540442	3.59853		RPL42	0.0240862	0.0105692	0.0106093	0.00673849	0.0173478	38.8436
NOP16	0.0333984	0.00941947	28.2034	0.0272551	0.00717453	26.3236	0.0395416	0.00710628	17.9716		NOP16	0.0174338	0.0277633	0.0304868	0.00652651	0.0239603	27.2389		NOP16	0.0343719	0.0483717	0.0478448	0.00673644	0.0411083	16.3871		NOP16	0.0299596	0.0401413	0.0402934	0.00516686	0.0351265	14.7093
NOG1	0.0306215	0.0109454	35.7443	0.0254529	0.00610059	23.9682	0.0357901	0.0122049	34.1013		NOG1	0.0328771	0.0475331	0.0521958	0.00965937	0.0425364	22.7085		NOG1	0.0255469	0.0325872	0.0322322	0.00334267	0.0288896	11.5705		NOG1	0.0179346	0.0228555	0.0229421	0.00250373	0.0204384	12.2502
DBP7	0.0304464	0.0128285	42.1346	0.0243452	0.00899182	36.9347	0.0365477	0.0131847	36.0753		DBP7	0.0266567	0.0425799	0.0467567	0.01005	0.0367067	27.3793		DBP7	0.0340186	0.0454507	0.0449557	0.00546852	0.0394871	13.8489		DBP7	0.0123602	0.0178631	0.0179308	0.00278528	0.0151455	18.3902
MAK16	0.0294168	0.0159781	54.3162	0.0229674	0.0120315	52.385	0.0358662	0.0168123	46.875		MAK16	0.0190097	0.0360951	0.0396359	0.0103131	0.0293228	35.1708		MAK16	0.0392776	0.0549097	0.0543116	0.00751701	0.0467946	16.0639		MAK16	0.0106149	0.0135995	0.013651	0.00151807	0.012133	12.512
DBP6	0.0286445	0.00664815	23.2091	0.0261805	0.0058364	22.2929	0.0311085	0.00649535	20.8796		DBP6	0.029496	0.0366626	0.040259	0.00538149	0.0348775	15.4297		DBP6	0.0310688	0.0261209	0.0258364	0.00261623	0.0284526	9.19504		DBP6	0.0179767	0.0271274	0.0272302	0.00462674	0.0226035	20.4692
NSA1	0.0279324	0.0109269	39.1191	0.0213703	0.00438796	20.533	0.0344945	0.0115507	33.4856		NSA1	0.0249332	0.0446679	0.0490496	0.0120582	0.0369914	32.5973		NSA1	0.0239889	0.0340091	0.0336386	0.00482487	0.0288138	16.745		NSA1	0.0151888	0.0207167	0.0207952	0.0028032	0.017992	15.5802
RPF2	0.0264533	0.0112854	42.6615	0.0218055	0.0110232	50.5523	0.0311011	0.00948709	30.504		RPF2	0.0183357	0.0291214	0.031978	0.00682117	0.0251569	27.1145		RPF2	0.0367022	0.0427223	0.042257	0.00277739	0.0394796	7.03499		RPF2	0.0103784	0.0189962	0.0190682	0.00434487	0.0147233	29.5101
RRP1	0.0257891	0.013123	50.886	0.0184564	0.00724861	39.2743	0.0331217	0.0135775	40.9927		RRP1	0.0232065	0.0447837	0.0491768	0.0129851	0.0361916	35.8789		RRP1	0.0239484	0.0345923	0.0342156	0.00513359	0.029082	17.6521		RRP1	0.00821424	0.0159126	0.0159729	0.00387931	0.0120936	32.0775
RPP1	0.0250113	0.0160147	64.0297	0.0244582	0.0157434	64.3688	0.0255644	0.0162626	63.6142		RPP1	0.01809	0.0167832	0.0184296	0.000169776	0.0182598	0.929783		RPP1	0.0461184	0.048596	0.0480667	0.000974169	0.0470925	2.06863		RPP1	0.00916609	0.0101585	0.010197	0.000515466	0.00968156	5.32421
NOP8	0.0245612	0.00785749	31.9915	0.0219157	0.00808304	36.8825	0.0272067	0.00664433	24.4216		NOP8	0.0220019	0.0277316	0.0304519	0.00422501	0.0262269	16.1094		NOP8	0.0317719	0.0335869	0.0332211	0.000724554	0.0324965	2.22964		NOP8	0.0119732	0.0178795	0.0179472	0.00298703	0.0149602	19.9665
DBP3	0.0242255	0.0144501	59.6482	0.0284848	0.0175198	61.5057	0.0199663	0.00862467	43.1962		DBP3	0.0271677	0.0275128	0.0302116	0.00152195	0.0286897	5.30487		DBP3	0.0505703	0.0208018	0.0205752	0.0149975	0.0355728	42.1601		DBP3	0.00771641	0.00907755	0.00911194	0.000697765	0.00841418	8.29273
RRP15	0.0230694	0.0122193	52.9673	0.0140509	0.00773675	55.0621	0.0320879	0.00872335	27.1858		RRP15	0.00736159	0.021846	0.023989	0.00831371	0.0156753	53.037		RRP15	0.024894	0.0446833	0.0441966	0.00965131	0.0345453	27.9381		RRP15	0.00989727	0.0279722	0.0280782	0.00909046	0.0189877	47.8754
RSA3	0.0229934	0.00949529	41.2958	0.0204665	0.0102072	49.8729	0.0255203	0.00796009	31.1912		RSA3	0.0151921	0.0200607	0.0220285	0.00341822	0.0186103	18.3674		RSA3	0.0347405	0.0369367	0.0365344	0.00089694	0.0356375	2.51684		RSA3	0.0114668	0.01793	0.0179979	0.00326557	0.0147324	22.166
RPS15	0.0223776	0.00379137	16.9427	0.0211295	0.00195921	9.27243	0.0236257	0.0046685	19.7603		RPS15	0.0187538	0.0178331	0.0195825	0.00041434	0.0191681	2.16161		RPS15	0.0235522	0.0213598	0.0211272	0.0012125	0.0223397	5.42758		RPS15	0.0210824	0.0300536	0.0301674	0.00454251	0.0256249	17.7269
RPS21	0.0211113	0.0073818	34.9661	0.0192754	0.00850776	44.138	0.0229472	0.00546431	23.8125		RPS21	0.0245596	0.023377	0.0256702	0.000555323	0.0251149	2.21113		RPS21	0.00727211	0.0154913	0.0153226	0.00402523	0.0112973	35.6299		RPS21	0.0259944	0.0277438	0.0278489	0.00092724	0.0269216	3.44422
RPS30	0.0207697	0.00895482	43.1148	0.0218103	0.00819511	37.5744	0.0197291	0.00954213	48.3657		RPS30	0.023838	0.0223543	0.0245471	0.000354556	0.0241926	1.46556		RPS30	0.0306786	0.0285475	0.0282365	0.00122104	0.0294576	4.14509		RPS30	0.0109144	0.00637952	0.00640368	0.00225536	0.00865904	26.0463
RRP8	0.020178	0.00724763	35.9185	0.0161912	0.0059353	36.6576	0.0241648	0.00616761	25.5231		RRP8	0.00786263	0.0142829	0.015684	0.00391067	0.0117733	33.2164		RRP8	0.02126	0.0269333	0.0266399	0.00268995	0.02395	11.2315		RRP8	0.0194508	0.0300565	0.0301704	0.00535978	0.0248106	21.6028
SSF2	0.0201098	0.00797795	39.672	0.0131204	0.00355296	27.0796	0.0270991	0.0041195	15.2016		SSF2	0.0103732	0.0263728	0.0289599	0.00929332	0.0196666	47.2544		SSF2	0.0181375	0.0312906	0.0309498	0.00640612	0.0245436	26.1009		SSF2	0.0108506	0.0213069	0.0213877	0.00526855	0.0161191	32.6851
FYV7	0.0197309	0.00179602	9.10259	0.0210423	0.00120731	5.73752	0.0184194	0.00124649	6.76729		FYV7	0.0196435	0.0151779	0.0166668	0.00148834	0.0181551	8.19791		FYV7	0.0225896	0.0196743	0.01946	0.00156479	0.0210248	7.44258		FYV7	0.020894	0.0190591	0.0191313	0.000881347	0.0200126	4.40396
RPL39	0.0186983	0.00359902	19.2479	0.0189557	0.00442454	23.3414	0.0184409	0.00248935	13.4991		RPL39	0.0171659	0.0162825	0.0178797	0.000356929	0.0175228	2.03694		RPL39	0.0250432	0.0219706	0.0217313	0.00165594	0.0233872	7.08055		RPL39	0.0146582	0.0156523	0.0157116	0.000526714	0.0151849	3.46867
RIX1	0.0173375	0.013922	80.3	0.0194581	0.0129443	66.5238	0.0152169	0.0145292	95.4806		RIX1	0.029306	0.0320889	0.0352366	0.00296531	0.0322713	9.18868		RIX1	0.00117021	0.00121323	0.00120001	1.49022e-05	0.00118511	1.25745		RIX1	0.0278981	0.0091794	0.00921418	0.00934194	0.0185561	50.3443
MAK11	0.0171835	0.00866127	50.4046	0.0115536	0.00524594	45.4052	0.0228134	0.00768924	33.705		MAK11	0.00696082	0.0230698	0.0253329	0.00918602	0.0161468	56.8905		MAK11	0.0188958	0.031053	0.0307147	0.00590948	0.0248052	23.8235		MAK11	0.00880429	0.0123458	0.0123925	0.00179412	0.0105984	16.9282
RRS1	0.0163953	0.0111423	67.9603	0.0107983	0.00567271	52.5334	0.0219924	0.0123883	56.3298		RRS1	0.00566148	0.0105362	0.0115698	0.00295416	0.00861563	34.2883		RRS1	0.0187033	0.0398331	0.0393992	0.0103479	0.0290513	35.6196		RRS1	0.0080301	0.0149515	0.0150082	0.00348902	0.0115191	30.289
RPL37	0.0159817	0.00438099	27.4125	0.0161811	0.0043722	27.0205	0.0157824	0.00438072	27.757		RPL37	0.0184626	0.0180452	0.0198153	0.000676387	0.019139	3.53409		RPL37	0.0200173	0.0180352	0.0178387	0.00108927	0.018928	5.75479		RPL37	0.0100633	0.00965657	0.00969316	0.000185089	0.00987824	1.8737
RIX7	0.013929	0.0187159	134.367	0.0153566	0.0205947	134.109	0.0125013	0.0165031	132.011		RIX7	0.0013389	0.00117174	0.00128668	2.61093e-05	0.00131279	1.98884		RIX7	0.0444751	0.0362291	0.0358345	0.00432032	0.0401548	10.7592		RIX7	0.000255774	0.000381435	0.00038288	6.35527e-05	0.000319327	19.9021
NOB1	0.0136234	0.00184274	13.5262	0.0134469	0.00206516	15.3579	0.0138	0.00156976	11.3751		NOB1	0.0107244	0.010547	0.0115817	0.000428637	0.011153	3.84323		NOB1	0.0157237	0.0149987	0.0148353	0.000444199	0.0152795	2.90715		NOB1	0.0138926	0.0149264	0.014983	0.000545192	0.0144378	3.77614
NOP19	0.0134088	0.00632432	47.1656	0.0139404	0.00716495	51.3969	0.0128771	0.00530022	41.1601		NOP19	0.00623956	0.00590129	0.00648018	0.000120309	0.00635987	1.8917		NOP19	0.0234941	0.0196733	0.019459	0.00201754	0.0214766	9.39413		NOP19	0.0120876	0.0126441	0.012692	0.00030221	0.0123898	2.43917
NMD3	0.0130579	0.0168528	129.061	0.0123945	0.0158846	128.159	0.0137214	0.0177435	129.312		NMD3	0.000626597	0.000785371	0.000862412	0.000117907	0.000744504	15.837		NMD3	0.00170681	0.0015064	0.00148999	0.000108408	0.0015984	6.78227		NMD3	0.03485	0.0386653	0.0388118	0.00198091	0.0368309	5.37839
RLP24	0.0121329	0.00497241	40.9828	0.00917573	0.00283248	30.8693	0.0150901	0.00489253	32.4221		RLP24	0.00893154	0.0173811	0.0190861	0.00507729	0.0140088	36.2435		RLP24	0.0127604	0.0181819	0.0179838	0.0026117	0.0153721	16.9899		RLP24	0.0058352	0.0081694	0.00820035	0.00118258	0.00701778	16.8512
NIP7	0.0115476	0.00396329	34.3214	0.00821724	0.00202074	24.5915	0.0148779	0.00226929	15.2528		NIP7	0.00853941	0.0164545	0.0180686	0.00476461	0.013304	35.8133		NIP7	0.0105153	0.0137304	0.0135809	0.0015328	0.0120481	12.7224		NIP7	0.00559703	0.0129352	0.0129842	0.00369359	0.00929062	39.7561
JIP5	0.0103647	0.0048549	46.8407	0.00820891	0.00403977	49.212	0.0125205	0.00463956	37.0557		JIP5	0.00829508	0.0122432	0.0134442	0.00257454	0.0108696	23.6857		JIP5	0.013113	0.0178791	0.0176844	0.00228571	0.0153987	14.8436		JIP5	0.0032187	0.00640871	0.00643299	0.00160715	0.00482585	33.3029
NUG1	0.00756812	0.00234791	31.0237	0.00737879	0.00247256	33.5091	0.00775745	0.00220003	28.3602		NUG1	0.00864452	0.00832239	0.00913877	0.000247126	0.00889164	2.7793		NUG1	0.00956882	0.00958555	0.00948115	4.38398e-05	0.00952498	0.460261		NUG1	0.00392301	0.00463486	0.00465242	0.000364706	0.00428772	8.50582
RPF1	0.00730409	0.0031876	43.6412	0.00557056	0.0011853	21.2779	0.00903762	0.00359254	39.7509		RPF1	0.00723543	0.0127858	0.0140401	0.00340232	0.0106378	31.9835		RPF1	0.00456913	0.00583105	0.00576754	0.000599207	0.00516833	11.5938		RPF1	0.00490712	0.00727768	0.00730525	0.00119906	0.00610619	19.6369
SSF1	0.00719787	0.00243005	33.7608	0.00495337	0.00124475	25.1294	0.00944236	0.000430535	4.55961		SSF1	0.00370073	0.00909667	0.00998901	0.00314414	0.00684487	45.9343		SSF1	0.0066508	0.00950478	0.00940125	0.00137523	0.00802603	17.1346		SSF1	0.00450857	0.0089031	0.00893683	0.00221413	0.0067227	32.9351
DBP2	0.00713482	0.00269968	37.8381	0.00818803	0.00213596	26.0864	0.00608161	0.00279207	45.9101		DBP2	0.00882102	0.00691419	0.00759243	0.000614294	0.00820673	7.48525		DBP2	0.0053136	0.00219069	0.00216683	0.00157339	0.00374022	42.0667		DBP2	0.0104295	0.00845352	0.00848555	0.000971956	0.00945751	10.2771
ARX1	0.00652693	0.00148503	22.7523	0.00676945	0.00175407	25.9115	0.00628441	0.00110283	17.5487		ARX1	0.00810476	0.00665784	0.00731094	0.000396912	0.00770785	5.14945		ARX1	0.00791227	0.00686277	0.00678801	0.000562129	0.00735014	7.64786		ARX1	0.00429132	0.00473632	0.00475426	0.000231472	0.00452279	5.11791
AFG2	0.00509358	0.00315502	61.9412	0.00603631	0.00395315	65.4896	0.00415085	0.00158223	38.1182		AFG2	0.00506525	0.00311707	0.00342283	0.000821207	0.00424404	19.3496		AFG2	0.0112898	0.00641716	0.00634726	0.0024713	0.00881855	28.0238		AFG2	0.00175383	0.00267234	0.00268246	0.000464316	0.00221815	20.9326
RRP14	0.00483597	0.00202718	41.9188	0.00479362	0.0022605	47.1564	0.00487832	0.00176224	36.1238		RRP14	0.00489824	0.00603453	0.00662649	0.000864122	0.00576236	14.996		RRP14	0.00750835	0.00560351	0.00554248	0.000982937	0.00652541	15.0632		RRP14	0.00197425	0.0024567	0.00246601	0.000245878	0.00222013	11.0749
DBP5	0.00407087	0.00210396	51.6833	0.00407082	0.00231125	56.776	0.00407093	0.00187388	46.0308		DBP5	0.00509804	0.00467824	0.00513715	1.95553e-05	0.00511759	0.382119		DBP5	0.00624447	0.005701	0.0056389	0.000302788	0.00594169	5.09599		DBP5	0.000869937	0.00143132	0.00143674	0.000283403	0.00115334	24.5723
DBP10	0.00331866	0.00161131	48.5531	0.00327585	0.00161864	49.4113	0.00336146	0.0016028	47.6817		DBP10	0.00511957	0.00476691	0.00523452	5.74735e-05	0.00517704	1.11016		DBP10	0.00352896	0.00356933	0.00353045	7.46015e-07	0.00352971	0.0211353		DBP10	0.00117903	0.00131442	0.0013194	7.01842e-05	0.00124922	5.61826
RIO2	0.00281597	0.00148757	52.8264	0.00250988	0.0013435	53.5287	0.00312206	0.00155992	49.9646		RIO2	0.00106552	0.000954693	0.00104834	8.58744e-06	0.00105693	0.812489		RIO2	0.00430111	0.00486368	0.0048107	0.000254796	0.00455591	5.59265		RIO2	0.002163	0.00349389	0.00350713	0.000672062	0.00283506	23.7054
NOG2	0.00249404	0.00118632	47.5661	0.00229405	0.00146122	63.6961	0.00269404	0.000774302	28.7413		NOG2	0.00349053	0.00292421	0.00321106	0.000139734	0.00335079	4.17018		NOG2	0.00315494	0.00330751	0.00327149	5.82749e-05	0.00321321	1.8136		NOG2	0.000236674	0.00159353	0.00159956	0.000681445	0.00091812	74.2218
NOC3	0.00217225	0.000678307	31.226	0.00193352	0.00077489	40.0766	0.00241097	0.000453614	18.8146		NOC3	0.00162243	0.00206799	0.00227085	0.000324209	0.00194664	16.6548		NOC3	0.00299907	0.00305647	0.00302318	1.20572e-05	0.00301112	0.400423		NOC3	0.00117907	0.00193157	0.00193889	0.00037991	0.00155898	24.3692
RAT1	0.00216697	0.00104264	48.1151	0.00235129	0.001062	45.1665	0.00198265	0.000989149	49.8902		RAT1	0.00366827	0.00259967	0.00285468	0.000406793	0.00326148	12.4727		RAT1	0.00106756	0.000605981	0.000599381	0.000234089	0.00083347	28.0861		RAT1	0.00231804	0.00248448	0.0024939	8.79266e-05	0.00240597	3.65452
IPI3	0.00198138	0.00131938	66.589	0.00215085	0.00154367	71.7704	0.00181191	0.00102037	56.3148		IPI3	0.00290258	0.00250401	0.00274964	7.64705e-05	0.00282611	2.70586		IPI3	0.00354996	0.00231814	0.00229289	0.000628533	0.00292143	21.5146		IPI3	0	0.000391699	0.000393183	0.000196592	0.000196592	100
ALB1	0.00193559	0.000392201	20.2626	0.00182496	0.000107167	5.87229	0.00204623	0.000521228	25.4726		ALB1	0.00190582	0.00172413	0.00189326	6.28194e-06	0.00189954	0.330709		ALB1	0.00189554	0.00277744	0.00274718	0.000425824	0.00232136	18.3437		ALB1	0.00167352	0.00149258	0.00149824	8.76401e-05	0.00158588	5.52628
NOP53	0.00180973	0.000584249	32.2839	0.00176611	0.000564109	31.9407	0.00185334	0.00060056	32.4042		NOP53	0.00144172	0.00134845	0.00148073	1.95029e-05	0.00146123	1.33469		NOP53	0.0025595	0.00273035	0.00270061	7.05542e-05	0.00263006	2.68261		NOP53	0.00129711	0.00137347	0.00137867	4.07803e-05	0.00133789	3.0481
RCM1	0.00084291	0.000441444	52.3714	0.000844808	0.000395457	46.8103	0.000841013	0.000483065	57.4385		RCM1	0.00126422	0.00100243	0.00110077	8.17237e-05	0.00118249	6.91114		RCM1	0.000955497	0.00127219	0.00125833	0.000151417	0.00110691	13.6792		RCM1	0.00031471	0.000163321	0.000163939	7.53855e-05	0.000239325	31.4992
RIO1	0.000785761	0.000608971	77.5008	0.000791508	0.000660701	83.4737	0.000780014	0.000552357	70.8138		RIO1	0.00161729	0.00140672	0.00154471	3.62897e-05	0.001581	2.29536		RIO1	0.000757233	0.000541677	0.000535777	0.000110728	0.000646505	17.1272		RIO1	0	0.000258573	0.000259552	0.000129776	0.000129776	100
BUD20	0.000767809	0.000341698	44.503	0.000760814	0.000366924	48.2278	0.000774804	0.000314299	40.565		BUD20	0.000374105	0.000344253	0.000378022	1.95875e-06	0.000376063	0.520857		BUD20	0.00125382	0.00115931	0.00114669	5.35673e-05	0.00120025	4.463		BUD20	0.000654516	0.000796684	0.000799703	7.25936e-05	0.000727109	9.98386
REH1	0.000359572	0.000176727	49.1493	0.000282123	5.36998e-05	19.0342	0.00043702	0.000218139	49.9151		REH1	0.000231159	0.000237887	0.000261223	1.5032e-05	0.000246191	6.10584		REH1	0.000356364	0.000752658	0.00074446	0.000194048	0.000550412	35.255		REH1	0.000258845	0.000304225	0.000305378	2.32662e-05	0.000282112	8.24716

## Sheet: lysine_labelling_mean
ALL MEASUREMENTS						MEASUREMENT 1				MEASUREMENT 2				MEASUREMENT 3
Protein	mean LYS 15 min	std 15 min	mean LYS 3 min	std 3 min		Protein	LYStotal/counts 15min	LYStotal/counts 3 minutes		Protein	LYStotal/counts 15min	LYStotal/counts 3 minutes		Protein	LYStotal/counts 15min	LYStotal/counts 3 minutes
AFG2	0	0	0	0		AFG2	0	0		AFG2	0	0		AFG2	0	0
ALB1	0	0	0	0		ALB1	0	0		ALB1	0	0		ALB1	0	0
ARX1	0	0	0	0		ARX1	0	0		ARX1	0	0		ARX1	0	0
BFR2	0.0168107	0.0102044	0.000482911	0.000338208		BFR2	0.00467998	0.000923743		BFR2	0.0296457	0.000423205		BFR2	0.0161064	0.000101786
BMS1	0.0184004	0.00647784	8.68753e-05	7.53089e-05		BMS1	0.0207062	0		BMS1	0.0249257	0.000183667		BMS1	0.00956915	7.69589e-05
BRX1	0.0304604	0.00686954	0.000356066	0.000503554		BRX1	0.0229795	0.0010682		BRX1	0.0395686	0		BRX1	0.028833	0
BUD20	0	0	0	0		BUD20	0	0		BUD20	0	0		BUD20	0	0
CBF5	0.0219697	0.0052141	0.000111134	8.12721e-05		CBF5	0.020031	0		CBF5	0.0291003	0.000192092		CBF5	0.0167777	0.000141309
CIC1	0.0538573	0.00652573	0.00296395	0.00120967		CIC1	0.0608005	0.00289393		CIC1	0.0556509	0.00447925		CIC1	0.0451205	0.00151866
DBP10	0	0	0	0		DBP10	0	0		DBP10	0	0		DBP10	0	0
DBP2	0	0	0	0		DBP2	0	0		DBP2	0	0		DBP2	0	0
DBP3	0.000930559	0.00131601	0	0		DBP3	0	0		DBP3	0.00279168	0		DBP3	0	0
DBP5	0	0	0	0		DBP5	0	0		DBP5	0	0		DBP5	0	0
DBP6	0	0	0	0		DBP6	0	0		DBP6	0	0		DBP6	0	0
DBP7	0.00241688	0.00341799	0.000197445	0.000279229		DBP7	0.00725064	0.000592335		DBP7	0	0		DBP7	0	0
DBP8	0.013307	0.010756	0.000144225	0.000203965		DBP8	0.00932326	0		DBP8	0.0280125	0.000432674		DBP8	0.00258533	0
DBP9	0.00372961	0.00527446	0	0		DBP9	0	0		DBP9	0.0111888	0		DBP9	0	0
DHR2	0.0181236	0.00219948	0.000237142	0.00033537		DHR2	0.0154787	0		DHR2	0.0208638	0		DHR2	0.0180283	0.000711427
EBP2	0.0253564	0.00376985	0.000284772	0.00022187		EBP2	0.0266694	0.000313061		EBP2	0.0291748	0.000541256		EBP2	0.020225	0
ECM16	0.0127343	0.00650779	0	0		ECM16	0.0125896	0		ECM16	0.020776	0		ECM16	0.00483725	0
EFG1	0.0568902	0.00985306	0.00252075	0.00147926		EFG1	0.0603925	0.00288931		EFG1	0.0668192	0.00411984		EFG11	0.043459	0.000553084
EMG1	0.011659	0.00509878	8.59001e-05	0.000121481		EMG1	0.0154255	0		EMG1	0.0151009	0.0002577		EMG1	0.00445069	0
ENP1	0.009193	0.000747791	0.000315621	0.000446356		ENP1	0.00965423	0.000946864		ENP1	0.00978654	0		ENP1	0.00813823	0
ENP2	0.0134335	0.00539042	7.93628e-05	0.000112236		ENP2	0.0197562	0		ENP2	0.0139603	0.000238088		ENP2	0.00658401	0
ERB1	0.0131459	0.00437222	0.00058992	0.000834272		ERB1	0.015713	0		ERB1	0.016734	0.00176976		ERB1	0.00699083	0
ESF1	0.0349521	0.00435043	0.00033532	8.48904e-05		ESF1	0.0409848	0.000455333		ESF1	0.0329818	0.000272605		ESF1	0.0308897	0.000278023
ESF2	0.0140148	0.00795406	0.000154093	0.000217921		ESF2	0.0228943	0		ESF2	0.0155557	0.00046228		ESF2	0.00359455	0
FAF1	0.0441475	0.00750042	0.000262794	0.000371647		FAF1	0.0341179	0		FAF1	0.0461723	0.000788382		FAF1	0.0521522	0
FCF1	0.0317238	0.0126292	0.00195515	0.00140254		FCF1	0.0160015	0		FCF1	0.0469233	0.00322209		FCF1	0.0322466	0.00264338
FCF2	0.0557038	0.0165067	0.00469483	0.00195961		FCF2	0.054605	0.00410365		FCF2	0.0764472	0.00733521		FCF2	0.0360591	0.00264565
FYV7	0.107562	0.0399407	0	0		FYV7	0.116417	0		FYV7	0.151446	0		FYV7	0.0548214	0
GAR1	0.0495497	0.00516712	0.000478343	0.00034629		GAR1	0.0520901	0.000808435		GAR1	0.0542131	0		GAR1	0.0423458	0.000626593
HAS1	0.0275648	0.00331608	0.000659003	0.000121335		HAS1	0.0320228	0.000822671		HAS1	0.0265965	0.000532528		HAS1	0.0240752	0.000621811
HCA4	0.0342619	0.0076708	0.000330013	0.000129972		HCA4	0.0441442	0.000156714		HCA4	0.033196	0.000469714		HCA4	0.0254456	0.00036361
IMP3	0.028062	0.00857421	0.00103816	0.000789997		IMP3	0.0253424	0.000547231		IMP3	0.0396554	0.00215276		IMP3	0.019188	0.000414505
IMP4	0.0127271	0.00265455	5.17932e-05	7.32467e-05		IMP4	0.0157759	0		IMP4	0.0130998	0.00015538		IMP4	0.00930569	0
IPI3	0	0	0	0		IPI3	0	0		IPI3	0	0		IPI3	0	0
JIP5	0	0	0	0		JIP5	0	0		JIP5	0	0		JIP5	0	0
Kre33	0.0181216	0.00634842	0.000382401	0.000325783		Kre33	0.0192506	0.000231983		KRE33	0.0252705	0.000834747		KRE33	0.00984357	8.0473e-05
KRI1	0.0467271	0.00884031	0.00131018	0.00087568		KRI1	0.0470474	0.000935628		KRI1	0.0573906	0.00251971		KRI1	0.0357434	0.000475207
KRR1	0.0314629	0.0070174	0.000889544	0.000140041		KRR1	0.035241	0.000892302		KRR1	0.0375212	0.00105966		KRR1	0.0216265	0.000716667
LCP5	0.0266681	0.0103252	0.00074275	0.000286922		LCP5	0.0412636	0.000801878		LCP5	0.0197494	0.00106084		LCP5	0.0189914	0.00036553
MAK11	0.00281606	0.0039825	0	0		MAK11	0	0		MAK11	0.00844817	0		MAK11	0	0
MAK16	0.00318986	0.00451114	0	0		MAK16	0.00956958	0		MAK16	0	0		MAK16	0	0
MAK21	0.0210776	0.00143193	0.000719492	0.000626199		MAK21	0.0205905	0		MAK21	0.0230234	0.00152638		MAK21	0.0196189	0.000632096
MAK5	0.000977233	0.000880791	0	0		MAK5	0.00079693	0		MAK5	0.00213477	0		MAK5	0	0
MPP10	0.0388335	0.00912198	0.0012335	0.00043545		MPP10	0.0411143	0.000906596		MPP10	0.0486893	0.00184892		MPP10	0.026697	0.000944979
MRD1	0.0325064	0.00560458	0.000314006	0.000242153		MRD1	0.0332513	0.000161004		MRD1	0.0389678	0.000655837		MRD1	0.0253002	0.000125177
MRT4	0.0134187	0.00746077	0.000550328	0.000432308		MRT4	0.00772747	0.000594863		MRT4	0.0239586	0.00105612		MRT4	0.00857009	0
NAN1	0.0185288	0.00457917	0.00173543	0.00245427		NAN1	0.0150135	0		NAN1	0.0249966	0		NAN1	0.0155764	0.0052063
NHP2	0.0311951	0.0100046	0.000516088	0.000222801		NHP2	0.029473	0.00082357		NHP2	0.0442181	0.00030275		NHP2	0.0198941	0.000421943
NIP7	0	0	0	0		NIP7	0	0		NIP7	0	0		NIP7	0	0
NMD3	0	0	0	0		NMD3	0	0		NMD3	0	0		NMD3	0	0
NOB1	0	0	0	0		NOB1	0	0		NOB1	0	0		NOB1	0	0
NOC2	0.0128389	0.00538312	7.36311e-05	0.00010413		NOC2	0.0171585	0		NOC2	0.0161079	0.000220893		NOC2	0.00525017	0
NOC3	0	0	0	0		NOC3	0	0		NOC3	0	0		NOC3	0	0
NOC4	0.0320564	0.0181384	0.00246576	0.00348711		NOC4	0.0514191	0.00739728		NOC4	0.0369461	0		NOC4	0.00780388	0
NOG1	0.00189958	0.00268641	0	0		NOG1	0.00569874	0		NOG1	0	0		NOG1	0	0
NOG2	0	0	0	0		NOG2	0	0		NOG2	0	0		NOG2	0	0
NOP1	0.0201667	0.00304278	0.00134911	0.000405652		NOP1	0.0197912	0.00134806		NOP1	0.0240669	0.00184645		NOP1	0.016642	0.000852814
NOP10	0.0386884	0.0122443	0.000791991	0.000742423		NOP10	0.0236767	0		NOP10	0.0536689	0.00178494		NOP10	0.0387195	0.000591035
NOP12	0.0436555	0.00494519	0.00548428	0.00292934		NOP12	0.0489089	0.00919718		NOP12	0.0450268	0.00203649		NOP12	0.0370309	0.00521917
NOP13	0.0156114	0.00854172	0.000281584	0.000398219		NOP13	0.018329	0		NOP13	0.0244458	0.000844751		NOP13	0.00405935	0
NOP14	0.0316131	0.0241197	0.0165776	0.0234443		NOP14	0.0657232	0.0497328		NOP14	0.0144361	0		NOP14	0.0146799	0
NOP15	0.044782	0.0112292	0.0030302	0.000901302		NOP15	0.0548765	0.00428967		NOP15	0.0503517	0.00257023		NOP15	0.0291178	0.0022307
NOP16	0.027157	0.00687353	0	0		NOP16	0.0202808	0		NOP16	0.0365454	0		NOP16	0.0246446	0
NOP19	0.0279766	0.00342703	0.00151509	0.00214266		NOP19	0.0312717	0		NOP19	0.0294069	0.00454527		NOP19	0.0232511	0
NOP2	0.00228972	0.00323816	0	0		NOP2	0	0		NOP2	0.00686917	0		NOP2	0	0
NOP4	0.0177886	0.0111018	0.000626549	0.00044636		NOP4	0.024207	0.0010064		NOP4	0.0269881	0.000873242		NOP4	0.00217061	0
NOP53	0	0	0	0		NOP53	0	0		NOP53	0	0		NOP53	0	0
NOP56	0.0197503	0.00247788	0.000541667	9.39987e-06		NOP56	0.0195137	0.000542502		NOP56	0.0228964	0.00055274		NOP56	0.0168407	0.00052976
NOP58	0.0105894	0.00183124	7.19735e-05	6.73519e-05		NOP58	0.0111835	5.39299e-05		NOP58	0.0124753	0.000161991		NOP58	0.00810932	0
NOP6	0.0379073	0.00857933	0.00114816	0.00121186		NOP6	0.0292158	0		NOP6	0.0495845	0.00282415		NOP6	0.0349215	0.000620333
NOP7	0.0238951	0.00940463	0	0		NOP7	0.0222302	0		NOP7	0.0361552	0		NOP7	0.0132999	0
NOP8	0.00651864	0.00587806	0	0		NOP8	0.00531052	0		NOP8	0.0142454	0		NOP8	0	0
NOP9	0.0156162	0.00491667	0.000288887	0.000254016		NOP9	0.0088718	0		NOP9	0.020453	0.000618248		NOP9	0.0175238	0.000248412
NSA1	0	0	0	0		NSA1	0	0		NSA1	0	0		NSA1	0	0
NSR1	0.0207708	0.00153888	0.000226921	0.000203893		NSR1	0.0218716	0		NSR1	0.0218462	0.000494455		NSR1	0.0185945	0.000186308
NUG1	0	0	0	0		NUG1	0	0		NUG1	0	0		NUG1	0	0
PNO1	0.0196983	0.00324592	0.00175103	0.000694048		PNO1	0.0198637	0.0018713		PNO1	0.0235885	0.00253452		PNO1	0.0156428	0.000847263
PRP43	0.0107964	0.00366516	0.000197296	0.000279018		PRP43	0.0140823	0		PRP43	0.0126251	0.000591887		PRP43	0.00568183	0
PUF6	0.0219981	0.0135936	0.00812051	0.0114841		PUF6	0.0377627	0.0243615		PUF6	0.0236441	0		PUF6	0.00458749	0
PWP1	0.0181972	0.00271371	0.000329067	0.000465372		PWP1	0.0190805	0		PWP1	0.0209899	0.000987202		PWP1	0.0145212	0
PWP2	0.00951014	0.00184232	0	0		PWP2	0.00924894	0		PWP2	0.0118857	0		PWP2	0.00739573	0
RAT1	0	0	0	0		RAT1	0	0		RAT1	0	0		RAT1	0	0
RCL1	0.00712956	0.00190137	0	0		RCL1	0.00920867	0		RCL1	0.00756673	0		RCL1	0.00461327	0
RCM1	0	0	0	0		RCM1	0	0		RCM1	0	0		RCM1	0	0
REH1	0	0	0	0		REH1	0	0		REH1	0	0		REH1	0	0
RIO1	0	0	0	0		RIO1	0	0		RIO1	0	0		RIO1	0	0
RIO2	0	0	0	0		RIO2	0	0		RIO2	0	0		RIO2	0	0
RIX1	0	0	0	0		RIX1	0	0		RIX1	0	0		RIX1	0	0
RIX7	0	0	0	0		RIX7	0	0		RIX7	0	0		RIX7	0	0
RLP24	0	0	0	0		RLP24	0	0		RLP24	0	0		RLP24	0	0
RLP7	0.0311049	0.00350918	0.000387265	0.000286688		RLP7	0.0261427	0.000476953		RLP7	0.0336463	0.000684842		RLP7	0.0335258	0
ROK1	0.0148478	0.0046307	0	0		ROK1	0.0152639	0		ROK1	0.0202997	0		ROK1	0.0089798	0
RPF1	0	0	0	0		RPF1	0	0		RPF1	0	0		RPF1	0	0
RPF2	0.00938603	0.00736499	0	0		RPF2	0.0101686	0		RPF2	0.0179895	0		RPF2	0	0
RPL1	0.0919763	0.0222303	0.0427021	0.00936297		RPL1	0.111965	0.0546763		RPL1	0.102996	0.0416101		RPL1	0.0609674	0.0318199
RPL10	0.00203811	0.00288232	0.000437442	0.000618636		RPL10	0.00611432	0.00131233		RPL10	0	0		RPL10	0	0
RPL11	0.033456	0.0162527	0.0130983	0.0023301		RPL11	0.0361193	0.0140878		RPL11	0.0518956	0.0153256		RPL11	0.0123531	0.00988142
RPL12	0.0232754	0.0125608	0.00465676	0.00302575		RPL12	0.0402868	0.00893021		RPL12	0.0191988	0.00270981		RPL12	0.0103405	0.00233027
RPL13	0.0416696	0.00968747	0.0217372	0.00210857		RPL13	0.0506138	0.0244772		RPL13	0.0461848	0.0213863		RPL13	0.0282102	0.0193482
RPL14	0.022765	0.00750787	0.00798213	0.00293901		RPL14	0.0242635	0.00655699		RPL14	0.031119	0.012076		RPL14	0.0129126	0.00531338
RPL15	0.11839	0.0128346	0.0368779	0.00884734		RPL15	0.10818	0.0412939		RPL15	0.136492	0.0448082		RPL15	0.1105	0.0245314
RPL16	0.0498736	0.0183579	0.0248461	0.0101592		RPL16	0.0609282	0.0364075		RPL16	0.06469	0.0264523		RPL16	0.0240027	0.0116786
RPL17	0.0264221	0.0028012	0.00542673	0.0016965		RPL17	0.0264992	0.00669064		RPL17	0.0229535	0.00302868		RPL17	0.0298137	0.00656086
RPL18	0.056815	0.0300769	0.0330794	0.0347392		RPL18	0.0325267	0.0133734		RPL18	0.0991996	0.0819065		RPL18	0.0387188	0.00395834
RPL19	0.025757	0.014156	0.00623059	0.00365796		RPL19	0.00839973	0.0022497		RPL19	0.0430746	0.011082		RPL19	0.0257968	0.00536003
RPL2	0.0179017	0.0126066	0.0065615	0.00772545		RPL2	0.0356514	0.0174844		RPL2	0.010476	0.000895297		RPL2	0.00757767	0.00130482
RPL20	0.0239878	0.00721673	0.0091411	0.00458161		RPL20	0.027512	0.0128485		RPL20	0.0305206	0.0118894		RPL20	0.0139307	0.00268543
RPL21	0.0118824	0.00983068	0.00160642	0.00136462		RPL21	0.0240742	0.00333582		RPL21	0.0115731	0.00148343		RPL21	0	0
RPL22	0.0111987	0.0158374	0	0		RPL22	0	0		RPL22	0.0335962	0		RPL22	0	0
RPL23	0.0116064	0.00860535	0.00532467	0.00406422		RPL23	0.0205793	0.00986123		RPL23	0.0142399	0.00611279		RPL23	0	0
RPL24	0.0212092	0.00916813	0.00141387	0.00103037		RPL24	0.0247535	0.0018155		RPL24	0.030238	0.00242611		RPL24	0.0086361	0
RPL25	0.0528298	0.0216721	0.0293323	0.00905537		RPL25	0.0629686	0.0359385		RPL25	0.0728089	0.0355303		RPL25	0.022712	0.0165283
RPL26	0.0159164	0.00590648	0.00528233	0.00224146		RPL26	0.0175564	0.0071478		RPL26	0.00800329	0.00213008		RPL26	0.0221896	0.0065691
RPL27	0.031349	0.00827462	0.013173	0.00409148		RPL27	0.0322142	0.016075		RPL27	0.0410229	0.0160572		RPL27	0.0208098	0.00738679
RPL28	0.0170487	0.00605341	0.00267571	0.00189204		RPL28	0.0194052	0.00402572		RPL28	0.022998	0.00400141		RPL28	0.00874299	0
RPL3	0.0257291	0.0081117	0.00903522	0.00326466		RPL3	0.0292331	0.0119425		RPL3	0.0334371	0.0106877		RPL3	0.0145171	0.00447549
RPL30	0.0253288	0.0128944	0.00771252	0.00565837		RPL30	0.0192674	0.00972123		RPL30	0.0432539	0.0134163		RPL30	0.0134652	0
RPL31	0.0115771	0.00165569	0.000188706	0.00026687		RPL31	0.0114165	0.000566117		RPL31	0.0136804	0		RPL31	0.00963437	0
RPL32	0.0701365	0.0176219	0.0387361	0.0166807		RPL32	0.0910387	0.0621824		RPL32	0.0479329	0.0247607		RPL32	0.071438	0.0292652
RPL33	0.0363144	0.00755973	0.0224143	0.00493085		RPL33	0.046752	0.0286821		RPL33	0.0330999	0.0219272		RPL33	0.0290913	0.0166335
RPL34	0.0352193	0.00636329	0.00416001	0.00588314		RPL34	0.0291483	0		RPL34	0.0440076	0.01248		RPL34	0.0325021	0
RPL35	0.0397573	0.0155979	0.0225856	0.00668616		RPL35	0.0404188	0.0263458		RPL35	0.0585214	0.028219		RPL35	0.0203318	0.013192
RPL36	0.0887783	0.0215719	0.0397178	0.0093392		RPL36	0.116879	0.0525014		RPL36	0.0850133	0.0362012		RPL36	0.0644428	0.0304509
RPL37	0.016726	0.0123767	0.00253544	0.00358566		RPL37	0.0206217	0		RPL37	0	0		RPL37	0.0295562	0.00760633
RPL38	0.013471	0.00210418	0	0		RPL38	0.0144335	0		RPL38	0.0154282	0		RPL38	0.0105512	0
RPL39	0	0	0	0		RPL39	0	0		RPL39	0	0		RPL39	0	0
RPL40	0.0333747	0.00302744	0.0117831	0.00760804		RPL40	0.0310156	0.00142821		RPL4	0.03146	0.0144295		RPL4	0.0376484	0.0194915
RPL42	0.025705	0.0143946	0.0014688	0.0020772		RPL42	0.0286207	0		RPL40	0.0416951	0.0044064		RPL40	0.00679912	0
RPL43	0.0139468	0.0100068	0.000388082	0.000548831		RPL43	0.0188417	0.00116425		RPL42	0.0229988	0		RPL42	0	0
RPL4A	0.0181462	0.0168818	0.00795951	0.0112565		RPL4A	0.0418301	0.0238785		RPL43	0.00369721	0		RPL43	0.00891124	0
RPL5	0.0185004	0.00232825	0.00825639	0.00237039		RPL5	0.0162479	0.00720164		RPL5	0.0175469	0.00602809		RPL5	0.0217065	0.0115394
RPL6	0.0417683	0.00225665	0.0166281	0.00661149		RPL6	0.0430562	0.0248521		RPL6	0.0436532	0.0163687		RPL6	0.0385956	0.00866351
RPL7	0.0372763	0.0154642	0.0180545	0.0109216		RPL7	0.0495986	0.0324689		RPL7	0.0467624	0.0156526		RPL7	0.0154681	0.00604202
RPL8	0.186473	0.0065778	0.0653371	0.00304252		RPL8	0.187833	0.0670645		RPL8	0.177824	0.0610605		RPL8	0.193763	0.0678861
RPL9	0.00459899	0.00337801	0.000166295	0.000235177		RPL9	0.00577894	0.000498885		RPL9	0.00801804	0		RPL9	0	0
RPP0	0.014637	0.00374609	0.00143159	0.000589754		RPP0	0.0137453	0.00162804		RPP0	0.0196054	0.00203535		RPP0	0.0105603	0.000631394
RPP1	0.00938525	0.0123092	0.00961988	0.0136046		RPP1	0.0267749	0.0288596		RPP1	0.00138088	0		RPP1	0	0
RPP2	0.0129833	0.00999496	0.000434246	0.000614117		RPP2	0.00736826	0		RPP2	0.0270248	0.00130274		RPP2	0.00455679	0
RPS0	0.00476443	0.00673793	0	0		RPS0	0	0		RPS0	0.0142933	0		RPS0	0	0
RPS1	0.0363716	0.00691126	0.0125927	0.00126887		RPS1	0.0446397	0.0143241		RPS1	0.0277234	0.0121354		RPS1	0.0367518	0.0113186
RPS10	0.0264139	0.0123502	0.0012856	0.00107331		RPS10	0.0416949	0.00122954		RPS10	0.0260986	0.00262728		RPS10	0.0114482	0
RPS11	0.208872	0.0258405	0.0919294	0.017316		RPS11	0.173965	0.0734849		RPS11	0.235691	0.0872012		RPS11	0.216961	0.115102
RPS12	0.0783061	0.0157117	0.0222178	0.00554881		RPS12	0.0961828	0.0294606		RPS12	0.0807961	0.0212117		RPS12	0.0579396	0.015981
RPS13	0.16031	0.0129945	0.0439775	0.00364987		RPS13	0.142657	0.042889		RPS13	0.164716	0.0488914		RPS13	0.173559	0.0401521
RPS14	0.184509	0.0148664	0.0640156	0.0088314		RPS14	0.173929	0.0626925		RPS14	0.205533	0.0754325		RPS14	0.174065	0.0539218
RPS15	0.00985496	0.013937	0	0		RPS15	0.0295649	0		RPS15	0	0		RPS15	0	0
RPS16	0.100367	0.00696188	0.0471716	0.00374455		RPS16	0.0912463	0.0459384		RPS16	0.108138	0.0522482		RPS16	0.101717	0.0433282
RPS17	0.0273954	0.0039368	0.00349303	0.0031822		RPS17	0.0320007	0.00796784		RPS17	0.0223834	0.00166998		RPS17	0.0278021	0.000841275
RPS18	0.0983825	0.0228201	0.0511306	0.0159354		RPS18	0.129197	0.0732253		RPS18	0.0912821	0.0439269		RPS18	0.0746688	0.0362397
RPS19	0.0531406	0.0184536	0.0174075	0.0118504		RPS19	0.0683874	0.0277216		RPS19	0.0638599	0.02369		RPS19	0.0271746	0.000810918
RPS2	0.023047	0.00346916	0.00179285	0.000697373		RPS2	0.0210148	0.00122492		RPS2	0.0279303	0.00277509		RPS2	0.0201959	0.00137855
RPS20	0.0366452	0.0050495	0.00176672	0.00132168		RPS20	0.0295319	0		RPS20	0.039657	0.00317854		RPS20	0.0407467	0.00212162
RPS21	0.00659105	0.00932115	0	0		RPS21	0.0197732	0		RPS21	0	0		RPS21	0	0
RPS22	0.0701025	0.0140969	0.0197424	0.00259692		RPS22	0.0542022	0.0170052		RPS22	0.0884675	0.0232316		RPS22	0.0676378	0.0189905
RPS23	0.186632	0.00899923	0.0345214	0.0082948		RPS23	0.199061	0.030589		RPS23	0.178047	0.0269163		RPS23	0.182789	0.0460587
RPS24	0.0695857	0.0292844	0.0323777	0.00909682		RPS24	0.0346852	0.0199818		RPS24	0.067727	0.0355951		RPS24	0.106345	0.0415563
RPS25	0.0127528	0.00408938	0.00113255	0.00111245		RPS25	0.0185341	0.00264451		RPS25	0.0099897	0.000753146		RPS25	0.00973446	0
RPS26	0.0125033	0.00114436	0.000396459	0.000560678		RPS26	0.011603	0		RPS26	0.0141181	0.00118938		RPS26	0.0117887	0
RPS27	0	0	0	0		RPS27	0	0		RPS27	0	0		RPS27	0	0
RPS28	0.081267	0.0201673	0.0200429	0.0043069		RPS28	0.0654511	0.0168316		RPS28	0.0686207	0.0171663		RPS28	0.109729	0.0261307
RPS29	0.00141241	0.00199744	0	0		RPS29	0.00423722	0		RPS29	0	0		RPS29	0	0
RPS3	0.0140459	0.0076221	0.00119288	0.000971028		RPS3	0.0153789	0.000528769		RPS3	0.0226428	0.00256587		RPS3	0.00411586	0.000483983
RPS30	0.021574	0.0153026	0.00304864	0.00218532		RPS30	0.0308857	0.00413384		RPS30	0.0338363	0.00501206		RPS30	0	0
RPS31	0.110924	0.00682651	0.0578504	0.0115084		RPS31	0.10128	0.0740875		RPS31	0.115348	0.0506984		RPS31	0.116143	0.0487654
RPS4	0.137818	0.0332182	0.043342	0.0098601		RPS4	0.0908722	0.0296211		RPS4	0.162777	0.0523556		RPS4	0.159807	0.0480492
RPS5	0.134451	0.0119043	0.0466219	0.00384111		RPS5	0.122913	0.0443995		RPS5	0.129603	0.0520257		RPS5	0.150837	0.0434403
RPS6	0.157472	0.0101631	0.0743884	0.0142626		RPS6	0.15321	0.0855508		RPS6	0.17149	0.0833564		RPS6	0.147716	0.0542579
RPS7	0.13986	0.00792536	0.0478216	0.00598615		RPS7	0.149718	0.0559188		RPS7	0.130312	0.0459127		RPS7	0.139551	0.0416334
RPS8	0.0982164	0.0272588	0.040568	0.00977397		RPS8	0.071457	0.0302303		RPS8	0.135628	0.0536832		RPS8	0.0875646	0.0377904
RPS9	0.137041	0.0296656	0.0553404	0.0144122		RPS9	0.148162	0.0706509		RPS9	0.0964475	0.0360336		RPS9	0.166514	0.0593367
RRP1	0.00940543	0.00685798	0.000342789	0.000484777		RRP1	0.0120585	0.00102837		RRP1	0.0161578	0		RRP1	0	0
RRP12	0.0132916	0.00511087	0.000278435	0.000393766		RRP12	0.0115233	0		RRP12	0.0202451	0.000835304		RRP12	0.00810656	0
RRP14	0	0	0	0		RRP14	0	0		RRP14	0	0		RRP14	0	0
RRP15	0.00449949	0.00636325	0	0		RRP15	0	0		RRP15	0.0134985	0		RRP15	0	0
RRP3	0	0	0	0		RRP3	0	0		RRP3	0	0		RRP3	0	0
RRP36	0.0270206	0.0165381	0.000273084	0.000386199		RRP36	0.0123254	0		RRP36	0.0501259	0.000819251		RRP36	0.0186106	0
RRP5	0.0186741	0.00445872	0.00039062	0.000115858		RRP5	0.0195252	0.000437322		RRP5	0.0236593	0.00050328		RRP5	0.0128377	0.000231259
RRP7	0.0122563	0.00897008	0	0		RRP7	0.0109347	0		RRP7	0.0238434	0		RRP7	0.00199085	0
RRP8	0.00764833	0.00544264	0	0		RRP8	0	0		RRP8	0.0107237	0		RRP8	0.0122213	0
RRP9	0.00735915	0.00110157	0	0		RRP9	0.00801973	0		RRP9	0.00825072	0		RRP9	0.00580701	0
RRS1	0.0297338	0.0246284	0.00034373	0.000486108		RRS1	0.0288919	0		RRS1	0.0603094	0.00103119		RRS1	0	0
RSA3	0	0	0	0		RSA3	0	0		RSA3	0	0		RSA3	0	0
SOF1	0.0417355	0.00585348	0.00114564	0.000196564		SOF1	0.0415916	0.00141491		SOF1	0.0489755	0.000951216		SOF1	0.0346396	0.00107078
SSF1	0	0	0	0		SSF1	0	0		SSF1	0	0		SSF1	0	0
SSF2	0	0	0	0		SSF2	0	0		SSF2	0	0		SSF2	0	0
UTP10	0.0213725	0.00353444	0.000164077	6.42272e-05		UTP10	0.0239137	0.000193879		UTP10	0.0238296	0.000223483		UTP10	0.0163743	7.48686e-05
UTP11	0.0267696	0.00657552	0.00167701	0.000827782		UTP11	0.0263876	0.001577		UTP11	0.0350072	0.00273713		UTP11	0.0189141	0.000716899
UTP13	0.0209243	0.00440055	0.00231054	0.00309026		UTP13	0.0269738	0.00667838		UTP13	0.0191644	0.000253243		UTP13	0.0166347	0
UTP14	0.0310143	0.00573364	0.000528209	0.000196701		UTP14	0.0380451	0.000355252		UTP14	0.0309971	0.00080337		UTP14	0.0240006	0.000426006
UTP15	0.01061	0.00305075	0.00011553	2.46531e-05		UTP15	0.0117945	8.6817e-05		UTP15	0.0136106	0.000147014		UTP15	0.00642495	0.00011276
UTP18	0.0252987	0.00402835	0.000198569	0.000146966		UTP18	0.0291966	0.000351016		UTP18	0.0197517	0.000244691		UTP18	0.026948	0
UTP20	0.00674067	0.00305129	0	0		UTP20	0.010469	0		UTP20	0.00675804	0		UTP20	0.00299496	0
UTP21	0.0186214	0.00524769	0.00379911	0.00523473		UTP21	0.0149683	9.43372e-05		UTP21	0.0260425	0.0112021		UTP21	0.0148535	0.00010085
UTP22	0.0126215	0.00407891	0.000253675	0.000305347		UTP22	0.0161761	0.000683154		UTP22	0.0147788	7.78726e-05		UTP22	0.00690977	0
UTP23	0.0258415	0.0108601	0.00045617	0.000645122		UTP23	0.0381629	0		UTP23	0.0276214	0.00136851		UTP23	0.0117403	0
UTP25	0.00352481	0.00498483	0	0		UTP25	0	0		UTP25	0.0105744	0		UTP25	0	0
UTP30	0.0289442	0.00678283	0.00130926	0.000652823		UTP30	0.0315592	0.00208938		UTP30	0.0356293	0.0013468		UTP30	0.0196441	0.000491617
UTP4	0.0166421	0.00322398	8.34027e-05	5.9851e-05		UTP4	0.0176126	0.000137602		UTP4	0.020015	0.000112606		UTP4	0.0122988	0
UTP5	0.0144301	0.00501503	3.07316e-05	4.3461e-05		UTP5	0.0192012	0		UTP5	0.016589	9.21948e-05		UTP5	0.00749997	0
UTP6	0.0295284	0.00566384	0.000870182	0.000442792		UTP6	0.0338508	0.00114902		UTP6	0.0332072	0.00121634		UTP6	0.0215272	0.000245186
UTP7	0.0359858	0.0170077	0.0104108	0.0134726		UTP7	0.05785	0.0294551		UTP7	0.0337347	0.00138927		UTP7	0.0163727	0.000387929
UTP8	0.0111107	0.00219719	0	0		UTP8	0.0126246	0		UTP8	0.0127037	0		UTP8	0.00800371	0
UTP9	0.0197768	0.0047043	7.28166e-05	6.13269e-05		UTP9	0.019234	6.84232e-05		UTP9	0.0257906	0.000150027		UTP9	0.0143059	0
XRN1	0	0	0	0		XRN1	0	0		XRN1	0	0		XRN1	0	0
YTM1	0.00832288	0.00381838	0	0		YTM1	0.00723853	0		YTM1	0.0134463	0		YTM1	0.00428377	0
